# Supplementary material for: Dynamic mRNA expression during chicken ovarian follicle development
Source: G3 (Bethesda). 2023 Oct 13;14(1):jkad237. doi: 10.1093/g3journal/jkad237 (PMC10755205; doi:10.1093/g3journal/jkad237)
Supplement: jkad237_Supplementary_Data [file jkad237_supplementary_data.xlsx]

## Sheet: Supplementary Table 1 
Supplementary Table 1 Data summary of RNA-seq for all 30 samples
Sample ID	Raw data (G)	Raw reads (M)	Clean data (G)	Clean reads (M)	Q30 (%)	Q20 (%)	GC (%)
SWF-1	6.51	43.4	5.98	40.8	92.15	97.09	50.27
SWF-2	6.45	42.98	6.05	41.13	92.55	97.24	49.55
SWF-3	7.64	50.92	7	47.61	91.78	96.92	49.48
LWF-1	7.1	47.33	6.51	44.36	92.12	97.08	49.68
LWF-2	7.19	47.95	6.58	44.63	91.95	97	49.05
LWF-3	7.14	47.61	6.7	45.57	92.46	97.19	49.39
SYF-1	7.31	48.76	6.75	46	92.05	97.08	49.55
SYF-2	6.91	46.08	6.4	43.67	92.13	97.09	49.62
SYF-3	7.16	47.73	6.61	44.98	91.61	96.88	49.66
LYF-1	7.09	47.29	6.5	44.29	91.82	96.95	49.14
LYF-2	6.93	46.21	6.44	43.85	92.11	97.12	49.93
LYF-3	7.37	49.15	6.91	46.95	92.1	97.14	49.5
F5-1	7.39	49.25	6.71	45.94	91.9	96.95	49.84
F5-2	6.8	45.32	6.12	41.68	90.03	96.45	49.73
F5-3	7.23	48.19	6.68	45.51	92.38	97.21	49.22
F4-1	6.89	45.93	6.36	43.35	92.39	97.21	49.7
F4-2	7.46	49.7	6.89	46.98	92.23	97.14	50.13
F4-3	9.14	60.96	8.82	59.18	93.89	97.59	51.48
F3-1	6.8	45.33	6.36	43.41	92.82	97.49	50.13
F3-2	6.87	45.83	6.33	43.18	92.54	97.29	48.83
F3-3	8.33	55.52	8.08	54.24	94.01	97.7	49.88
F2-1	7.46	49.73	6.97	47.62	92.46	97.28	51.32
F2-2	7.35	48.98	6.77	46.13	92.14	97.11	50.81
F2-3	7.68	51.23	7.39	49.68	93.83	97.57	52.1
F1-1	7.52	50.12	6.8	46.46	91.88	96.93	49.99
F1-2	8.38	55.86	8.13	54.56	94.12	97.74	51.86
F1-3	7.47	49.78	7.24	48.6	94.11	97.73	52.24
POF-1	7.12	47.48	6.58	44.88	91.94	97	50
POF-2	6.71	44.74	6.29	42.62	91.96	97.08	51.34
POF-3	7.93	52.9	7.64	51.4	94.22	97.71	50.04

## Sheet: Supplementary Table 2
Supplementary Table 2 Top 100 expressed genes at each stage
SWF	LWF	SYF	LYF	F5	F4	F3	F2	F1	POF
ENSGALG00000032465	ENSGALG00000032142	ENSGALG00000032142	ENSGALG00000032142	ENSGALG00000032142	ENSGALG00000032142	ENSGALG00000001559	ENSGALG00000001559	ENSGALG00000001559	ENSGALG00000032142
ENSGALG00000032142	ENSGALG00000035334	ENSGALG00000035334	ENSGALG00000032465	ENSGALG00000032465	ENSGALG00000001559	ENSGALG00000032142	ENSGALG00000032142	ENSGALG00000010237	ENSGALG00000035334
ENSGALG00000035334	ENSGALG00000032465	ENSGALG00000032465	ENSGALG00000035334	ENSGALG00000035334	ENSGALG00000032465	ENSGALG00000035334	ENSGALG00000010237	ENSGALG00000032142	ENSGALG00000032465
ENSGALG00000032456	ENSGALG00000032456	ENSGALG00000032456	ENSGALG00000032456	ENSGALG00000001559	ENSGALG00000035334	ENSGALG00000032465	ENSGALG00000035334	ENSGALG00000032465	ENSGALG00000032456
ENSGALG00000027090	ENSGALG00000027090	ENSGALG00000032079	ENSGALG00000032079	ENSGALG00000032456	ENSGALG00000032456	ENSGALG00000010237	ENSGALG00000032465	ENSGALG00000035334	ENSGALG00000041091
ENSGALG00000032079	ENSGALG00000032079	ENSGALG00000033462	ENSGALG00000001559	ENSGALG00000004184	ENSGALG00000004184	ENSGALG00000032456	ENSGALG00000032456	ENSGALG00000032456	ENSGALG00000033462
ENSGALG00000041091	ENSGALG00000042478	ENSGALG00000036229	ENSGALG00000042478	ENSGALG00000032079	ENSGALG00000010237	ENSGALG00000006876	ENSGALG00000006876	ENSGALG00000006876	ENSGALG00000032079
ENSGALG00000042478	ENSGALG00000036229	ENSGALG00000042478	ENSGALG00000036229	ENSGALG00000010237	ENSGALG00000032079	ENSGALG00000032079	ENSGALG00000032079	ENSGALG00000029583	ENSGALG00000009621
ENSGALG00000036229	ENSGALG00000033462	ENSGALG00000004184	ENSGALG00000004184	ENSGALG00000015028	ENSGALG00000006876	ENSGALG00000004184	ENSGALG00000004184	ENSGALG00000032079	ENSGALG00000035584
ENSGALG00000043768	ENSGALG00000004184	ENSGALG00000042750	ENSGALG00000033462	ENSGALG00000009856	ENSGALG00000009856	ENSGALG00000033462	ENSGALG00000033462	ENSGALG00000041143	ENSGALG00000007114
ENSGALG00000030436	ENSGALG00000030436	ENSGALG00000030436	ENSGALG00000015028	ENSGALG00000033462	ENSGALG00000015028	ENSGALG00000009856	ENSGALG00000009856	ENSGALG00000042750	ENSGALG00000004184
ENSGALG00000033462	ENSGALG00000042750	ENSGALG00000043768	ENSGALG00000043768	ENSGALG00000043768	ENSGALG00000036229	ENSGALG00000042750	ENSGALG00000042750	ENSGALG00000041091	ENSGALG00000001559
ENSGALG00000042750	ENSGALG00000043768	ENSGALG00000001559	ENSGALG00000042750	ENSGALG00000042478	ENSGALG00000042478	ENSGALG00000043768	ENSGALG00000036229	ENSGALG00000033462	ENSGALG00000042750
ENSGALG00000029500	ENSGALG00000029500	ENSGALG00000027090	ENSGALG00000030436	ENSGALG00000006876	ENSGALG00000033462	ENSGALG00000036229	ENSGALG00000041143	ENSGALG00000004184	ENSGALG00000029500
ENSGALG00000004184	ENSGALG00000009856	ENSGALG00000029500	ENSGALG00000029500	ENSGALG00000030436	ENSGALG00000043768	ENSGALG00000042478	ENSGALG00000042478	ENSGALG00000036229	ENSGALG00000036229
ENSGALG00000014442	ENSGALG00000001559	ENSGALG00000009856	ENSGALG00000009856	ENSGALG00000036229	ENSGALG00000042750	ENSGALG00000030436	ENSGALG00000043768	ENSGALG00000043768	ENSGALG00000003578
ENSGALG00000009621	ENSGALG00000036956	ENSGALG00000015028	ENSGALG00000006876	ENSGALG00000042750	ENSGALG00000047941	ENSGALG00000029500	ENSGALG00000029583	ENSGALG00000029500	ENSGALG00000042478
ENSGALG00000009856	ENSGALG00000052798	ENSGALG00000052798	ENSGALG00000010237	ENSGALG00000029500	ENSGALG00000049052	ENSGALG00000047941	ENSGALG00000029500	ENSGALG00000042478	ENSGALG00000043768
ENSGALG00000015917	ENSGALG00000049052	ENSGALG00000049052	ENSGALG00000052798	ENSGALG00000047941	ENSGALG00000030436	ENSGALG00000041143	ENSGALG00000030436	ENSGALG00000034982	ENSGALG00000030436
ENSGALG00000036956	ENSGALG00000009621	ENSGALG00000036956	ENSGALG00000054770	ENSGALG00000054770	ENSGALG00000052798	ENSGALG00000029583	ENSGALG00000047941	ENSGALG00000030436	ENSGALG00000009641
ENSGALG00000007220	ENSGALG00000041091	ENSGALG00000006876	ENSGALG00000049052	ENSGALG00000052798	ENSGALG00000029500	ENSGALG00000036956	ENSGALG00000036956	ENSGALG00000009856	ENSGALG00000036956
ENSGALG00000002377	ENSGALG00000040368	ENSGALG00000037838	ENSGALG00000047941	ENSGALG00000049052	ENSGALG00000054770	ENSGALG00000015917	ENSGALG00000049052	ENSGALG00000050866	ENSGALG00000015917
ENSGALG00000038283	ENSGALG00000002210	ENSGALG00000041091	ENSGALG00000037838	ENSGALG00000015917	ENSGALG00000015917	ENSGALG00000034982	ENSGALG00000052798	ENSGALG00000036956	ENSGALG00000010237
ENSGALG00000001992	ENSGALG00000015028	ENSGALG00000040368	ENSGALG00000040368	ENSGALG00000029583	ENSGALG00000040368	ENSGALG00000015028	ENSGALG00000034982	ENSGALG00000040368	ENSGALG00000007220
ENSGALG00000004509	ENSGALG00000030016	ENSGALG00000016609	ENSGALG00000036956	ENSGALG00000036001	ENSGALG00000029583	ENSGALG00000036001	ENSGALG00000040368	ENSGALG00000003242	ENSGALG00000028749
ENSGALG00000006512	ENSGALG00000037838	ENSGALG00000043598	ENSGALG00000030016	ENSGALG00000016609	ENSGALG00000016609	ENSGALG00000050866	ENSGALG00000043598	ENSGALG00000005597	ENSGALG00000041555
ENSGALG00000037838	ENSGALG00000016996	ENSGALG00000030016	ENSGALG00000015917	ENSGALG00000015704	ENSGALG00000036001	ENSGALG00000049052	ENSGALG00000015028	ENSGALG00000031360	ENSGALG00000014442
ENSGALG00000001559	ENSGALG00000016609	ENSGALG00000009621	ENSGALG00000041091	ENSGALG00000040368	ENSGALG00000034982	ENSGALG00000045729	ENSGALG00000045729	ENSGALG00000045729	ENSGALG00000006876
ENSGALG00000040368	ENSGALG00000014442	ENSGALG00000038283	ENSGALG00000007114	ENSGALG00000009512	ENSGALG00000036956	ENSGALG00000040368	ENSGALG00000050866	ENSGALG00000015917	ENSGALG00000015028
ENSGALG00000033212	ENSGALG00000043598	ENSGALG00000016996	ENSGALG00000033789	ENSGALG00000033789	ENSGALG00000013409	ENSGALG00000002813	ENSGALG00000015917	ENSGALG00000015105	ENSGALG00000010077
ENSGALG00000002210	ENSGALG00000014877	ENSGALG00000047941	ENSGALG00000036001	ENSGALG00000032247	ENSGALG00000032247	ENSGALG00000052798	ENSGALG00000015110	ENSGALG00000051598	ENSGALG00000028600
ENSGALG00000028600	ENSGALG00000015917	ENSGALG00000002210	ENSGALG00000009512	ENSGALG00000009621	ENSGALG00000009512	ENSGALG00000017644	ENSGALG00000016609	ENSGALG00000015110	ENSGALG00000026383
ENSGALG00000032335	ENSGALG00000006702	ENSGALG00000015917	ENSGALG00000016609	ENSGALG00000037838	ENSGALG00000030016	ENSGALG00000015704	ENSGALG00000036001	ENSGALG00000036001	ENSGALG00000043598
ENSGALG00000052798	ENSGALG00000011214	ENSGALG00000015105	ENSGALG00000015704	ENSGALG00000017644	ENSGALG00000009621	ENSGALG00000030878	ENSGALG00000054770	ENSGALG00000054770	ENSGALG00000002813
ENSGALG00000010077	ENSGALG00000001250	ENSGALG00000006702	ENSGALG00000032247	ENSGALG00000036956	ENSGALG00000041143	ENSGALG00000041091	ENSGALG00000015105	ENSGALG00000007220	ENSGALG00000011740
ENSGALG00000017644	ENSGALG00000038283	ENSGALG00000031197	ENSGALG00000009621	ENSGALG00000030016	ENSGALG00000017644	ENSGALG00000010077	ENSGALG00000041091	ENSGALG00000043598	ENSGALG00000011214
ENSGALG00000028749	ENSGALG00000015105	ENSGALG00000033789	ENSGALG00000029583	ENSGALG00000013409	ENSGALG00000015105	ENSGALG00000004818	ENSGALG00000013409	ENSGALG00000047941	ENSGALG00000030878
ENSGALG00000049052	ENSGALG00000006876	ENSGALG00000007220	ENSGALG00000013409	ENSGALG00000007114	ENSGALG00000010077	ENSGALG00000009621	ENSGALG00000005597	ENSGALG00000005551	ENSGALG00000004509
ENSGALG00000014877	ENSGALG00000004509	ENSGALG00000011214	ENSGALG00000001000	ENSGALG00000034982	ENSGALG00000033789	ENSGALG00000005597	ENSGALG00000017644	ENSGALG00000035219	ENSGALG00000004818
ENSGALG00000008684	ENSGALG00000017644	ENSGALG00000001250	ENSGALG00000016996	ENSGALG00000030878	ENSGALG00000041091	ENSGALG00000013409	ENSGALG00000007220	ENSGALG00000049052	ENSGALG00000031546
ENSGALG00000001000	ENSGALG00000006512	ENSGALG00000014442	ENSGALG00000002210	ENSGALG00000041143	ENSGALG00000002813	ENSGALG00000054770	ENSGALG00000031360	ENSGALG00000015704	ENSGALG00000019063
ENSGALG00000015704	ENSGALG00000033212	ENSGALG00000017644	ENSGALG00000008348	ENSGALG00000002813	ENSGALG00000015704	ENSGALG00000001634	ENSGALG00000037838	ENSGALG00000016609	ENSGALG00000006343
ENSGALG00000010166	ENSGALG00000007220	ENSGALG00000007114	ENSGALG00000007220	ENSGALG00000041091	ENSGALG00000015110	ENSGALG00000023294	ENSGALG00000030016	ENSGALG00000001000	ENSGALG00000049450
ENSGALG00000014432	ENSGALG00000033789	ENSGALG00000008348	ENSGALG00000034982	ENSGALG00000007220	ENSGALG00000007220	ENSGALG00000030016	ENSGALG00000009621	ENSGALG00000030878	ENSGALG00000010124
ENSGALG00000002595	ENSGALG00000002377	ENSGALG00000033212	ENSGALG00000015105	ENSGALG00000010077	ENSGALG00000007114	ENSGALG00000031360	ENSGALG00000023294	ENSGALG00000009621	ENSGALG00000015704
ENSGALG00000017052	ENSGALG00000017052	ENSGALG00000006512	ENSGALG00000017644	ENSGALG00000015105	ENSGALG00000030878	ENSGALG00000001250	ENSGALG00000005551	ENSGALG00000004509	ENSGALG00000001634
ENSGALG00000004161	ENSGALG00000008348	ENSGALG00000032247	ENSGALG00000011214	ENSGALG00000008684	ENSGALG00000030280	ENSGALG00000008590	ENSGALG00000001250	ENSGALG00000036686	ENSGALG00000008684
ENSGALG00000031197	ENSGALG00000028600	ENSGALG00000010237	ENSGALG00000043598	ENSGALG00000028749	ENSGALG00000028749	ENSGALG00000035079	ENSGALG00000002813	ENSGALG00000014862	ENSGALG00000008620
ENSGALG00000052192	ENSGALG00000009601	ENSGALG00000015704	ENSGALG00000038283	ENSGALG00000001000	ENSGALG00000035079	ENSGALG00000005948	ENSGALG00000033789	ENSGALG00000002813	ENSGALG00000001658
ENSGALG00000040260	ENSGALG00000001000	ENSGALG00000004509	ENSGALG00000015233	ENSGALG00000008348	ENSGALG00000037838	ENSGALG00000016609	ENSGALG00000032247	ENSGALG00000023157	ENSGALG00000040368
ENSGALG00000035079	ENSGALG00000008684	ENSGALG00000008684	ENSGALG00000030878	ENSGALG00000043598	ENSGALG00000009601	ENSGALG00000032247	ENSGALG00000015704	ENSGALG00000009512	ENSGALG00000005948
ENSGALG00000030878	ENSGALG00000004769	ENSGALG00000002377	ENSGALG00000008684	ENSGALG00000035079	ENSGALG00000008348	ENSGALG00000037838	ENSGALG00000001000	ENSGALG00000042103	ENSGALG00000035079
ENSGALG00000035836	ENSGALG00000015704	ENSGALG00000004769	ENSGALG00000002813	ENSGALG00000009601	ENSGALG00000015233	ENSGALG00000005551	ENSGALG00000010077	ENSGALG00000008306	ENSGALG00000000812
ENSGALG00000016996	ENSGALG00000004107	ENSGALG00000054770	ENSGALG00000010077	ENSGALG00000011214	ENSGALG00000028872	ENSGALG00000043598	ENSGALG00000030280	ENSGALG00000009560	ENSGALG00000035252
ENSGALG00000043598	ENSGALG00000007114	ENSGALG00000001000	ENSGALG00000028749	ENSGALG00000001250	ENSGALG00000050866	ENSGALG00000033789	ENSGALG00000030878	ENSGALG00000030016	ENSGALG00000015082
ENSGALG00000030016	ENSGALG00000004521	ENSGALG00000028600	ENSGALG00000035079	ENSGALG00000004769	ENSGALG00000001634	ENSGALG00000010124	ENSGALG00000023157	ENSGALG00000000812	ENSGALG00000027070
ENSGALG00000001250	ENSGALG00000045729	ENSGALG00000045729	ENSGALG00000009601	ENSGALG00000001634	ENSGALG00000004818	ENSGALG00000028872	ENSGALG00000035219	ENSGALG00000014442	ENSGALG00000041621
ENSGALG00000002813	ENSGALG00000031197	ENSGALG00000014877	ENSGALG00000002377	ENSGALG00000016996	ENSGALG00000001250	ENSGALG00000015082	ENSGALG00000029282	ENSGALG00000033212	ENSGALG00000037838
ENSGALG00000033789	ENSGALG00000001992	ENSGALG00000004107	ENSGALG00000033212	ENSGALG00000005597	ENSGALG00000008684	ENSGALG00000015105	ENSGALG00000004769	ENSGALG00000009538	ENSGALG00000007699
ENSGALG00000004107	ENSGALG00000032247	ENSGALG00000009512	ENSGALG00000015110	ENSGALG00000002377	ENSGALG00000023294	ENSGALG00000015110	ENSGALG00000028872	ENSGALG00000035836	ENSGALG00000006179
ENSGALG00000004725	ENSGALG00000014908	ENSGALG00000009601	ENSGALG00000006512	ENSGALG00000014442	ENSGALG00000005597	ENSGALG00000004769	ENSGALG00000009512	ENSGALG00000002210	ENSGALG00000001250
ENSGALG00000036346	ENSGALG00000030280	ENSGALG00000030878	ENSGALG00000001250	ENSGALG00000004818	ENSGALG00000001000	ENSGALG00000017299	ENSGALG00000008348	ENSGALG00000004769	ENSGALG00000003521
ENSGALG00000053991	ENSGALG00000028749	ENSGALG00000028749	ENSGALG00000004769	ENSGALG00000004509	ENSGALG00000002210	ENSGALG00000035219	ENSGALG00000004509	ENSGALG00000033789	ENSGALG00000002160
ENSGALG00000008348	ENSGALG00000053991	ENSGALG00000017052	ENSGALG00000004107	ENSGALG00000015233	ENSGALG00000043598	ENSGALG00000007220	ENSGALG00000004946	ENSGALG00000009095	ENSGALG00000014877
ENSGALG00000006179	ENSGALG00000010077	ENSGALG00000010077	ENSGALG00000028600	ENSGALG00000002210	ENSGALG00000040672	ENSGALG00000001658	ENSGALG00000001634	ENSGALG00000048612	ENSGALG00000002210
ENSGALG00000028664	ENSGALG00000016610	ENSGALG00000030280	ENSGALG00000001634	ENSGALG00000015110	ENSGALG00000011214	ENSGALG00000008620	ENSGALG00000008590	ENSGALG00000005948	ENSGALG00000039216
ENSGALG00000015030	ENSGALG00000037669	ENSGALG00000016610	ENSGALG00000041143	ENSGALG00000005948	ENSGALG00000004946	ENSGALG00000003966	ENSGALG00000048612	ENSGALG00000052798	ENSGALG00000011274
ENSGALG00000011214	ENSGALG00000030878	ENSGALG00000029583	ENSGALG00000005597	ENSGALG00000050866	ENSGALG00000004769	ENSGALG00000008348	ENSGALG00000009601	ENSGALG00000015326	ENSGALG00000028872
ENSGALG00000029282	ENSGALG00000009687	ENSGALG00000015233	ENSGALG00000014442	ENSGALG00000006512	ENSGALG00000010124	ENSGALG00000007114	ENSGALG00000005948	ENSGALG00000015028	ENSGALG00000033212
ENSGALG00000016609	ENSGALG00000015030	ENSGALG00000001992	ENSGALG00000006702	ENSGALG00000033212	ENSGALG00000005948	ENSGALG00000006179	ENSGALG00000004818	ENSGALG00000006512	ENSGALG00000004521
ENSGALG00000041277	ENSGALG00000010166	ENSGALG00000002813	ENSGALG00000004509	ENSGALG00000028872	ENSGALG00000015082	ENSGALG00000008684	ENSGALG00000051598	ENSGALG00000023294	ENSGALG00000006992
ENSGALG00000008677	ENSGALG00000009512	ENSGALG00000036001	ENSGALG00000030280	ENSGALG00000023294	ENSGALG00000017299	ENSGALG00000002197	ENSGALG00000002210	ENSGALG00000010077	ENSGALG00000030016
ENSGALG00000023172	ENSGALG00000015780	ENSGALG00000004946	ENSGALG00000045729	ENSGALG00000004946	ENSGALG00000048612	ENSGALG00000001000	ENSGALG00000015233	ENSGALG00000037838	ENSGALG00000006512
ENSGALG00000001634	ENSGALG00000015233	ENSGALG00000035079	ENSGALG00000028872	ENSGALG00000028600	ENSGALG00000045729	ENSGALG00000014442	ENSGALG00000032335	ENSGALG00000032335	ENSGALG00000005922
ENSGALG00000004818	ENSGALG00000004818	ENSGALG00000015780	ENSGALG00000017299	ENSGALG00000030280	ENSGALG00000004509	ENSGALG00000048612	ENSGALG00000010798	ENSGALG00000001634	ENSGALG00000017299
ENSGALG00000004769	ENSGALG00000003532	ENSGALG00000045740	ENSGALG00000023294	ENSGALG00000040672	ENSGALG00000016996	ENSGALG00000012172	ENSGALG00000040541	ENSGALG00000010798	ENSGALG00000014432
ENSGALG00000002189	ENSGALG00000039209	ENSGALG00000004521	ENSGALG00000045740	ENSGALG00000010124	ENSGALG00000002197	ENSGALG00000007711	ENSGALG00000003242	ENSGALG00000029282	ENSGALG00000003966
ENSGALG00000003966	ENSGALG00000035079	ENSGALG00000013409	ENSGALG00000004818	ENSGALG00000015082	ENSGALG00000006702	ENSGALG00000003197	ENSGALG00000036686	ENSGALG00000008684	ENSGALG00000012172
ENSGALG00000004521	ENSGALG00000004848	ENSGALG00000001634	ENSGALG00000004946	ENSGALG00000017299	ENSGALG00000002377	ENSGALG00000035252	ENSGALG00000019312	ENSGALG00000008348	ENSGALG00000043379
ENSGALG00000032247	ENSGALG00000051598	ENSGALG00000003532	ENSGALG00000005948	ENSGALG00000004107	ENSGALG00000005551	ENSGALG00000049865	ENSGALG00000028749	ENSGALG00000004818	ENSGALG00000006453
ENSGALG00000003803	ENSGALG00000010238	ENSGALG00000053991	ENSGALG00000038290	ENSGALG00000032002	ENSGALG00000014442	ENSGALG00000040672	ENSGALG00000009560	ENSGALG00000034616	ENSGALG00000003197
ENSGALG00000002990	ENSGALG00000037332	ENSGALG00000015030	ENSGALG00000040672	ENSGALG00000049865	ENSGALG00000006512	ENSGALG00000028749	ENSGALG00000014442	ENSGALG00000000364	ENSGALG00000049865
ENSGALG00000015105	ENSGALG00000002813	ENSGALG00000037669	ENSGALG00000010124	ENSGALG00000003966	ENSGALG00000007711	ENSGALG00000009601	ENSGALG00000006702	ENSGALG00000040672	ENSGALG00000009856
ENSGALG00000041471	ENSGALG00000032335	ENSGALG00000014908	ENSGALG00000015082	ENSGALG00000001658	ENSGALG00000001658	ENSGALG00000023157	ENSGALG00000008815	ENSGALG00000001250	ENSGALG00000005490
ENSGALG00000009086	ENSGALG00000016447	ENSGALG00000004818	ENSGALG00000008094	ENSGALG00000035252	ENSGALG00000003966	ENSGALG00000051598	ENSGALG00000035079	ENSGALG00000003803	ENSGALG00000048612
ENSGALG00000031890	ENSGALG00000001634	ENSGALG00000032335	ENSGALG00000001658	ENSGALG00000002421	ENSGALG00000033212	ENSGALG00000005922	ENSGALG00000033212	ENSGALG00000008620	ENSGALG00000004848
ENSGALG00000004848	ENSGALG00000004946	ENSGALG00000005948	ENSGALG00000003966	ENSGALG00000008815	ENSGALG00000008590	ENSGALG00000002210	ENSGALG00000016610	ENSGALG00000038003	ENSGALG00000032247
ENSGALG00000043379	ENSGALG00000016231	ENSGALG00000038290	ENSGALG00000002197	ENSGALG00000002197	ENSGALG00000008620	ENSGALG00000043379	ENSGALG00000040672	ENSGALG00000017644	ENSGALG00000008677
ENSGALG00000005139	ENSGALG00000005948	ENSGALG00000028770	ENSGALG00000032002	ENSGALG00000008620	ENSGALG00000028600	ENSGALG00000009512	ENSGALG00000045196	ENSGALG00000040541	ENSGALG00000011475
ENSGALG00000023294	ENSGALG00000045740	ENSGALG00000005907	ENSGALG00000050866	ENSGALG00000045729	ENSGALG00000029282	ENSGALG00000004509	ENSGALG00000010124	ENSGALG00000032148	ENSGALG00000035086
ENSGALG00000005490	ENSGALG00000005001	ENSGALG00000003966	ENSGALG00000049865	ENSGALG00000011475	ENSGALG00000049865	ENSGALG00000033212	ENSGALG00000007114	ENSGALG00000019312	ENSGALG00000028520
ENSGALG00000006702	ENSGALG00000038290	ENSGALG00000005597	ENSGALG00000002606	ENSGALG00000045740	ENSGALG00000005922	ENSGALG00000002932	ENSGALG00000008684	ENSGALG00000017299	ENSGALG00000011902
ENSGALG00000010124	ENSGALG00000008319	ENSGALG00000010166	ENSGALG00000007711	ENSGALG00000035836	ENSGALG00000003197	ENSGALG00000029282	ENSGALG00000000812	ENSGALG00000002421	ENSGALG00000013990
ENSGALG00000002160	ENSGALG00000002160	ENSGALG00000014432	ENSGALG00000014873	ENSGALG00000005922	ENSGALG00000012172	ENSGALG00000028600	ENSGALG00000003803	ENSGALG00000015107	ENSGALG00000015617
ENSGALG00000013990	ENSGALG00000005086	ENSGALG00000037332	ENSGALG00000019312	ENSGALG00000008590	ENSGALG00000035252	ENSGALG00000004946	ENSGALG00000008620	ENSGALG00000004848	ENSGALG00000004594
ENSGALG00000010238	ENSGALG00000036346	ENSGALG00000043379	ENSGALG00000041708	ENSGALG00000006179	ENSGALG00000006179	ENSGALG00000032002	ENSGALG00000017299	ENSGALG00000028627	ENSGALG00000036774
ENSGALG00000000812	ENSGALG00000014432	ENSGALG00000051598	ENSGALG00000006179	ENSGALG00000003547	ENSGALG00000032002	ENSGALG00000030280	ENSGALG00000035836	ENSGALG00000028600	ENSGALG00000032002
ENSGALG00000001658	ENSGALG00000034673	ENSGALG00000004848	ENSGALG00000008620	ENSGALG00000008094	ENSGALG00000043379	ENSGALG00000032335	ENSGALG00000009095	ENSGALG00000010124	ENSGALG00000008667
ENSGALG00000015780	ENSGALG00000000812	ENSGALG00000015110	ENSGALG00000010073	ENSGALG00000003197	ENSGALG00000036790	ENSGALG00000036686	ENSGALG00000015082	ENSGALG00000009601	ENSGALG00000037716
ENSGALG00000003197	ENSGALG00000011238	ENSGALG00000037369	ENSGALG00000005551	ENSGALG00000043379	ENSGALG00000032335	ENSGALG00000007699	ENSGALG00000001658	ENSGALG00000004107	ENSGALG00000003806

## Sheet: Supplementary Table 3
Supplementary Table 3 The co-expression genes in top 100 most expressed genes
Ensembl ID	Gene name	Chromosome
ENSGALG00000032465	ATP8	MT
ENSGALG00000032142	COX1	MT
ENSGALG00000035334	COX3	MT
ENSGALG00000032456	COX2	MT
ENSGALG00000032079	CYTB	MT
ENSGALG00000041091	ATP6	MT
ENSGALG00000042478	ND4L	MT
ENSGALG00000036229	ND4	MT
ENSGALG00000043768	ND2	MT
ENSGALG00000030436	ND3	MT
ENSGALG00000033462	novel gene	MT
ENSGALG00000042750	ND1	MT
ENSGALG00000029500	ND5	MT
ENSGALG00000004184	SPARC	13
ENSGALG00000014442	GAPDH	1
ENSGALG00000009621	ACTB	14
ENSGALG00000009856	GNS	1
ENSGALG00000015917	EEF1A	13
ENSGALG00000036956	novel gene	MT
ENSGALG00000007220	FTH1	5
ENSGALG00000004509	novel gene	19
ENSGALG00000037838	ND6	MT
ENSGALG00000001559	ZP3	10
ENSGALG00000040368	CALR	30
ENSGALG00000033212	HSP90AA1	5
ENSGALG00000002210	PPIB	10
ENSGALG00000010077	RPS3A	4
ENSGALG00000008684	EIF4A2	9
ENSGALG00000015704	TXN	Z
ENSGALG00000030878	RPLP1	2
ENSGALG00000043598	novel gene	MT
ENSGALG00000030016	CTSB	3
ENSGALG00000001250	APLP2	24
ENSGALG00000002813	RPS10	26
ENSGALG00000001634	RPL23	27
ENSGALG00000004818	RPL6	15

## Sheet: Supplementary Table 4
Supplementary Table 4 List of differentially expressed genes
SWF vs. F1	SWF vs. F1	SWF vs. F1	SWF vs. F1	SWF vs. F1	SWF vs. F1		F1 vs.POF	F1 vs.POF	F1 vs.POF	F1 vs.POF	F1 vs.POF	F1 vs.POF		SWF vs. POF	SWF vs. POF	SWF vs. POF	SWF vs. POF	SWF vs. POF	SWF vs. POF		SWF vs. LYF	SWF vs. LYF	SWF vs. LYF	SWF vs. LYF	SWF vs. LYF	SWF vs. LYF		F1 vs.F5	F1 vs.F5	F1 vs.F5	F1 vs.F5	F1 vs.F5	F1 vs.F5
genes	logFC	logCPM	F	PValue	FDR		genes	logFC	logCPM	F	PValue	FDR		genes	logFC	logCPM	F	PValue	FDR		genes	logFC	logCPM	F	PValue	FDR		genes	logFC	logCPM	F	PValue	FDR
ENSGALG00000006871	-6.68335	6.91279	1051	2.52e-09	2.41e-05		ENSGALG00000028174	-5.236	7.05514	312.455	8.12834e-07	0.00579985		ENSGALG00000036140	8.66905	4.67821	446.7	2.58121e-07	0.00392266		ENSGALG00000047771	-5.65192	6.85358	416.207	6.17279e-08	0.00051205		ENSGALG00000040833	-6.52552	4.74351	507.622	1.84205e-08	0.000101592
ENSGALG00000010554	-6.30281	7.54784	940.64	3.81e-09	2.41e-05		ENSGALG00000015284	4.61843	7.29138	242.962	1.83621e-06	0.00579985		ENSGALG00000002266	5.54869	4.96421	239.099	1.96113e-06	0.0109569		ENSGALG00000038399	-6.00416	6.55458	406.595	6.73882e-08	0.00051205		ENSGALG00000006037	-4.22912	5.99514	462.177	2.65533e-08	0.000101592
ENSGALG00000010237	-8.1865	14.4282	882.928	4.82e-09	2.41e-05		ENSGALG00000034742	-5.0836	6.4489	239.422	1.92536e-06	0.00579985		ENSGALG00000002763	-4.25044	5.96334	199.29	3.5235e-06	0.0109569		ENSGALG00000041143	-5.01363	9.15434	293.656	2.27806e-07	0.00102008		ENSGALG00000015360	-5.39868	3.97633	460.593	2.69108e-08	0.000101592
ENSGALG00000013771	-8.71506	7.99146	755.546	8.59e-09	2.41e-05		ENSGALG00000047024	-6.02895	5.88246	224.534	2.36857e-06	0.00579985		ENSGALG00000028570	8.50047	6.4177	194.603	3.80308e-06	0.0109569		ENSGALG00000054770	-8.03748	11.9447	280.994	2.68495e-07	0.00102008		ENSGALG00000025996	-7.62406	5.05578	439.827	3.22077e-08	0.000101592
ENSGALG00000013211	-5.05579	6.81545	744.759	9.06e-09	2.41e-05		ENSGALG00000009403	4.88578	5.85912	207.966	3.03201e-06	0.00579985		ENSGALG00000041407	8.55233	6.25793	189.945	4.11031e-06	0.0109569		ENSGALG00000044649	-4.93821	5.86562	258.178	3.68008e-07	0.001022		ENSGALG00000006525	-6.53791	3.92484	435.656	3.34249e-08	0.000101592
ENSGALG00000041143	-8.44642	12.4207	734.853	9.52e-09	2.41e-05		ENSGALG00000010554	4.74696	7.48081	199.381	3.47227e-06	0.00579985		ENSGALG00000035599	4.47116	7.98907	174.825	5.3603e-06	0.0109569		ENSGALG00000003750	-4.54463	7.43775	251.863	4.03499e-07	0.001022		ENSGALG00000008733	7.25284	4.77227	396.172	4.83685e-08	0.000114516
ENSGALG00000011823	-5.9342	6.9147	704.83	1.11e-08	2.41e-05		ENSGALG00000027240	4.18043	7.75187	194.3	3.77254e-06	0.00579985		ENSGALG00000003569	3.96595	5.99151	163.983	6.57626e-06	0.0109569		ENSGALG00000026808	-8.51264	6.26155	237.33	5.03154e-07	0.00109235		ENSGALG00000014971	-5.60771	5.31606	387.433	5.27482e-08	0.000114516
ENSGALG00000029583	-6.88192	13.2559	609.012	1.91e-08	3.1e-05		ENSGALG00000008918	-5.81383	3.98281	188.837	4.13425e-06	0.00579985		ENSGALG00000008918	-4.00428	4.42601	158.269	7.36359e-06	0.0109569		ENSGALG00000003011	-3.33263	6.42505	226.578	5.97539e-07	0.0011351		ENSGALG00000014924	-6.85198	4.77757	364.98	6.65094e-08	0.00012489
ENSGALG00000014686	8.12588	6.5434	593.127	2.11e-08	3.1e-05		ENSGALG00000006494	4.40388	8.4584	188.765	4.13938e-06	0.00579985		ENSGALG00000014085	3.46268	7.21716	157.117	7.53698e-06	0.0109569		ENSGALG00000017216	-7.02681	8.43072	211.493	7.71141e-07	0.00125514		ENSGALG00000010674	-6.87957	4.11978	345.729	8.20658e-08	0.00012489
ENSGALG00000012300	5.00102	5.62529	584.692	2.22e-08	3.1e-05		ENSGALG00000015315	5.48399	6.43148	187.044	4.26282e-06	0.00579985		ENSGALG00000015340	3.13817	7.30104	155.956	7.71712e-06	0.0109569		ENSGALG00000014690	-3.99308	8.84928	207.604	8.25916e-07	0.00125514		ENSGALG00000006267	-4.40051	6.12264	345.604	8.21805e-08	0.00012489
ENSGALG00000001470	-4.58263	8.11968	547.552	2.83e-08	3.1e-05		ENSGALG00000015320	4.37988	8.22384	177.233	5.06652e-06	0.00579985		ENSGALG00000040418	6.14325	6.50089	152.1	8.35737e-06	0.0109569		ENSGALG00000010303	-5.15903	5.55436	194.739	1.04595e-06	0.00144502		ENSGALG00000001475	-4.98502	6.9228	323.493	1.06172e-07	0.000146681
ENSGALG00000008095	6.3333	5.30292	535.166	3.08e-08	3.1e-05		ENSGALG00000035007	3.79933	5.26574	172.918	5.48252e-06	0.00579985		ENSGALG00000053433	13.5451	4.7151	458.217	8.6519e-06	0.0109569		ENSGALG00000027823	-3.22227	6.20713	188.169	1.187e-06	0.00150324		ENSGALG00000013208	-3.87531	7.39549	306.628	1.3061e-07	0.000148338
ENSGALG00000054783	6.68502	7.25153	529.877	3.2e-08	3.1e-05		ENSGALG00000034967	-5.55154	3.72192	163.834	6.5151e-06	0.00579985		ENSGALG00000015544	3.90837	7.33698	142.483	1.0285e-05	0.0112861		ENSGALG00000037603	-3.82364	7.62165	182.454	1.32975e-06	0.00155448		ENSGALG00000033683	-5.59322	7.4852	306.579	1.3069e-07	0.000148338
ENSGALG00000010748	7.93845	4.29184	525.241	3.3e-08	3.1e-05		ENSGALG00000034528	-6.65685	2.92902	161.394	6.83492e-06	0.00579985		ENSGALG00000028595	6.50461	6.30891	141.512	1.05107e-05	0.0112861		ENSGALG00000027242	-3.90856	6.84001	174.77	1.55767e-06	0.00162769		ENSGALG00000034615	3.83753	4.14823	299.06	1.43857e-07	0.000148338
ENSGALG00000004106	-4.56691	8.96198	519.469	3.44e-08	3.1e-05		ENSGALG00000042840	3.14316	5.44344	161.058	6.88049e-06	0.00579985		ENSGALG00000002621	2.94452	6.50961	138.942	1.11398e-05	0.0112861		ENSGALG00000045920	-3.66131	4.43706	173.305	1.60659e-06	0.00162769		ENSGALG00000010748	-6.51678	2.72266	297.699	1.46415e-07	0.000148338
ENSGALG00000019967	4.50763	6.82416	509.857	3.69e-08	3.1e-05		ENSGALG00000002294	4.02559	7.41617	159.655	7.0754e-06	0.00579985		ENSGALG00000040866	3.31842	6.83475	129.756	1.38336e-05	0.0117631		ENSGALG00000040993	-2.42383	7.77959	170.255	1.71482e-06	0.00162876		ENSGALG00000009157	-4.70545	5.14374	287.335	1.67891e-07	0.000154226
ENSGALG00000003172	-6.44399	6.36317	507.343	3.75e-08	3.1e-05		ENSGALG00000009676	2.882	6.17105	158.963	7.17425e-06	0.00579985		ENSGALG00000001721	12.8954	4.0676	364.947	1.45417e-05	0.0117631		ENSGALG00000026687	-3.86166	4.66054	163.882	1.97235e-06	0.00164939		ENSGALG00000019967	-3.18055	5.41528	282.349	1.79627e-07	0.000154226
ENSGALG00000010798	-4.63816	10.8048	499.875	3.96e-08	3.1e-05		ENSGALG00000012150	2.90393	6.11779	153.908	7.9531e-06	0.00579985		ENSGALG00000030344	-3.49557	6.16752	127.516	1.46162e-05	0.0117631		ENSGALG00000049157	-3.56418	6.51312	163.186	2.00337e-06	0.00164939		ENSGALG00000012836	-4.64471	4.35672	278.802	1.88608e-07	0.000154226
ENSGALG00000035017	-4.66603	6.33175	492.968	4.17e-08	3.1e-05		ENSGALG00000015544	3.92203	6.96614	152.232	8.23564e-06	0.00579985		ENSGALG00000011041	4.71878	6.08933	127.267	1.47068e-05	0.0117631		ENSGALG00000015677	-3.66515	7.35671	161.093	2.10036e-06	0.00164939		ENSGALG00000035030	-4.71279	5.04963	277.21	1.92821e-07	0.000154226
ENSGALG00000012973	-7.49079	5.08829	483.833	4.47e-08	3.1e-05		ENSGALG00000031474	3.5883	7.74155	151.493	8.36434e-06	0.00579985		ENSGALG00000004852	3.62713	6.91971	124.558	1.57406e-05	0.0118726		ENSGALG00000008418	-2.56774	7.54601	159.651	2.17068e-06	0.00164939		ENSGALG00000008095	-5.65548	4.46575	273.059	2.04372e-07	0.000155292
ENSGALG00000038096	-4.67174	9.18192	473.856	4.83e-08	3.1e-05		ENSGALG00000009859	4.01222	6.37904	150.864	8.47588e-06	0.00579985		ENSGALG00000030845	4.82157	5.19037	122.934	1.64062e-05	0.0118726		ENSGALG00000008473	3.22678	4.82598	155.216	2.40637e-06	0.00165189		ENSGALG00000014686	-6.89958	5.15589	267.038	2.22715e-07	0.000158103
ENSGALG00000001475	5.51419	7.61063	466.856	5.1e-08	3.1e-05		ENSGALG00000043725	-15.1112	6.11308	457.263	8.52729e-06	0.00579985		ENSGALG00000019622	5.50106	2.93164	119.449	1.79628e-05	0.0124082		ENSGALG00000029583	-4.22781	10.7905	154.621	2.44039e-06	0.00165189		ENSGALG00000016676	-5.00178	5.25466	264.145	2.32262e-07	0.000158103
ENSGALG00000015422	-6.179	4.90997	457.304	5.51e-08	3.1e-05		ENSGALG00000003245	3.47324	6.07249	149.215	8.77782e-06	0.00579985		ENSGALG00000017276	5.71616	4.40416	117.279	1.90301e-05	0.0125739		ENSGALG00000006796	-3.17171	6.23079	153.603	2.50007e-06	0.00165189		ENSGALG00000004195	-4.96358	5.48551	260.333	2.45641e-07	0.000158103
ENSGALG00000015315	-7.67279	6.50437	451.888	5.75e-08	3.1e-05		ENSGALG00000009959	5.27193	6.86145	147.12	9.18189e-06	0.00581405		ENSGALG00000013403	2.81984	5.95078	114.353	2.06044e-05	0.0127232		ENSGALG00000032736	-4.27476	7.95457	147.805	2.8773e-06	0.00182193		ENSGALG00000001491	-5.01183	4.62361	256.55	2.59882e-07	0.000158103
ENSGALG00000049427	-6.34636	7.17131	451.736	5.76e-08	3.1e-05		ENSGALG00000032955	-5.36707	3.61114	141.635	1.03612e-05	0.00588088		ENSGALG00000026422	3.03952	8.37439	111.588	2.22514e-05	0.0127232		ENSGALG00000040672	-2.77597	9.47199	138.066	3.68837e-06	0.00216619		ENSGALG00000005961	-4.67448	5.04357	256.497	2.60089e-07	0.000158103
ENSGALG00000050866	-6.65019	12.216	445.591	6.06e-08	3.1e-05		ENSGALG00000030406	3.51036	8.06017	140.541	1.06196e-05	0.00588088		ENSGALG00000011190	5.02622	4.60985	110.121	2.31953e-05	0.0127232		ENSGALG00000006440	-5.4948	5.79155	137.885	3.70606e-06	0.00216619		ENSGALG00000031826	-13.832	4.88694	624.788	3.19011e-07	0.000174818
ENSGALG00000039008	7.37232	4.88862	445.199	6.08e-08	3.1e-05		ENSGALG00000020417	3.2942	6.97352	139.368	1.09061e-05	0.00588088		ENSGALG00000016522	5.2003	5.69104	109.802	2.34074e-05	0.0127232		ENSGALG00000004096	-3.3618	7.7389	128.404	4.8002e-06	0.00252905		ENSGALG00000006658	-5.90866	3.93667	243.228	3.1906e-07	0.000174818
ENSGALG00000034967	6.96097	5.2072	444.177	6.13e-08	3.1e-05		ENSGALG00000042739	-5.35124	4.38869	138.5	1.11246e-05	0.00588088		ENSGALG00000010207	-3.24813	4.54416	105.562	2.64819e-05	0.0127232		ENSGALG00000036728	-4.60707	4.63828	128.02	4.85269e-06	0.00252905		ENSGALG00000030587	3.97525	6.45888	240.01	3.35817e-07	0.000174818
ENSGALG00000014948	-4.4979	8.06863	437.73	6.47e-08	3.1e-05		ENSGALG00000023818	-4.24093	5.40978	138.119	1.12223e-05	0.00588088		ENSGALG00000035007	3.358	5.244	105.48	2.65467e-05	0.0127232		ENSGALG00000002831	-2.61743	6.47157	127.912	4.86757e-06	0.00252905		ENSGALG00000037525	4.77793	7.37922	238.309	3.45118e-07	0.000174818
ENSGALG00000011738	7.25069	5.17951	430.476	6.88e-08	3.1e-05		ENSGALG00000014804	5.15114	7.77558	135.721	1.18638e-05	0.00589734		ENSGALG00000008691	3.76618	7.48552	105.218	2.67541e-05	0.0127232		ENSGALG00000016979	-2.47884	5.77191	126.577	5.05608e-06	0.00252905		ENSGALG00000016902	5.58794	4.39661	236.299	3.5653e-07	0.000174818
ENSGALG00000028815	-6.19666	3.62875	423.761	7.29e-08	3.1e-05		ENSGALG00000038902	-5.83117	3.64333	132.141	1.29129e-05	0.00589734		ENSGALG00000054988	4.90855	6.11885	105.207	2.6763e-05	0.0127232		ENSGALG00000036447	-4.25497	4.24541	125.875	5.15894e-06	0.00252905		ENSGALG00000014801	-6.19755	4.77539	233.752	3.71686e-07	0.000174818
ENSGALG00000054659	-5.1376	5.795	421.656	7.43e-08	3.1e-05		ENSGALG00000014682	-3.83165	6.53059	130.809	1.33343e-05	0.00589734		ENSGALG00000010068	5.67224	5.26371	104.959	2.69613e-05	0.0127232		ENSGALG00000003661	-3.84362	8.66756	122.931	5.62032e-06	0.00266912		ENSGALG00000011998	-2.64614	6.26829	231.941	3.82953e-07	0.000174818
ENSGALG00000000241	-5.6218	7.59358	419.273	7.58e-08	3.1e-05		ENSGALG00000029766	-2.97083	6.52592	129.868	1.36426e-05	0.00589734		ENSGALG00000010129	3.85704	6.35577	103.635	2.8054e-05	0.0127232		ENSGALG00000005551	-2.97156	8.83526	117.928	6.53072e-06	0.0030075		ENSGALG00000043572	-2.95011	5.59506	230.657	3.91197e-07	0.000174818
ENSGALG00000006525	6.45585	4.01392	419.06	7.6e-08	3.1e-05		ENSGALG00000010290	4.0194	7.60273	129.26	1.38468e-05	0.00589734		ENSGALG00000037869	-5.3297	4.82823	102.959	2.86345e-05	0.0127232		ENSGALG00000037138	-2.66313	6.38902	115.58	7.02209e-06	0.00303454		ENSGALG00000000703	3.287	6.35035	228.591	4.0494e-07	0.000174818
ENSGALG00000014971	5.59638	5.4762	416.44	7.78e-08	3.1e-05		ENSGALG00000009303	-3.00425	5.75427	129.129	1.38912e-05	0.00589734		ENSGALG00000015059	2.53679	6.4701	100.983	3.04218e-05	0.0127232		ENSGALG00000040541	-2.7124	9.45049	114.974	7.15631e-06	0.00303454		ENSGALG00000034788	3.5083	5.39307	223.827	4.39014e-07	0.000174818
ENSGALG00000010180	-5.5918	4.47087	411.053	8.16e-08	3.1e-05		ENSGALG00000020392	4.79534	5.07057	128.456	1.41231e-05	0.00589734		ENSGALG00000015683	2.15726	6.19585	100.714	3.0676e-05	0.0127232		ENSGALG00000049871	-2.03441	7.14688	114.348	7.2986e-06	0.00303454		ENSGALG00000003242	4.79156	10.7908	223.471	4.41702e-07	0.000174818
ENSGALG00000025996	7.21789	4.82252	409.41	8.28e-08	3.1e-05		ENSGALG00000040620	3.06198	5.20019	127.787	1.43582e-05	0.00589734		ENSGALG00000017106	10.0294	6.52532	99.6561	3.17048e-05	0.0127232		ENSGALG00000004878	-2.79476	4.56875	113.594	7.47463e-06	0.00303454		ENSGALG00000005135	-4.79019	4.68346	223.455	4.41825e-07	0.000174818
ENSGALG00000013980	-4.41716	9.0469	409.333	8.29e-08	3.1e-05		ENSGALG00000026422	3.36847	8.28709	123.073	1.61699e-05	0.0061594		ENSGALG00000010166	4.27085	10.0872	98.1466	3.32512e-05	0.0127232		ENSGALG00000008518	-2.281	7.47114	113.121	7.58784e-06	0.00303454		ENSGALG00000001470	3.34972	8.02437	220.3	4.66578e-07	0.000174818
ENSGALG00000006494	-3.90999	8.58193	406.167	8.53e-08	3.1e-05		ENSGALG00000027665	3.6066	7.09821	122.779	1.62926e-05	0.0061594		ENSGALG00000026203	2.48111	6.53908	97.6763	3.3753e-05	0.0127232		ENSGALG00000038515	3.67304	3.33895	110.925	8.14248e-06	0.00317285		ENSGALG00000017350	-2.91882	5.73324	219.678	4.71662e-07	0.000174818
ENSGALG00000035030	5.39424	5.88122	404.957	8.62e-08	3.1e-05		ENSGALG00000001837	-4.5314	4.46247	122.48	1.64188e-05	0.0061594		ENSGALG00000015166	4.11508	3.83997	96.1501	3.5451e-05	0.0127232		ENSGALG00000010618	-2.151	5.88733	109.777	8.45276e-06	0.00321142		ENSGALG00000007354	-5.5707	3.72565	219.295	4.74824e-07	0.000174818
ENSGALG00000014862	-4.72886	10.2168	404.655	8.64e-08	3.1e-05		ENSGALG00000006658	-5.76914	3.86051	122.014	1.66175e-05	0.0061594		ENSGALG00000038320	3.12536	6.16175	96.1469	3.54547e-05	0.0127232		ENSGALG00000034436	-9.84995	6.7857	106.919	9.29301e-06	0.00344453		ENSGALG00000000681	-3.70793	6.18912	218.819	4.78797e-07	0.000174818
ENSGALG00000017274	5.45965	5.91127	404.248	8.68e-08	3.1e-05		ENSGALG00000008096	3.38114	7.84641	118.625	1.81623e-05	0.00656196		ENSGALG00000029244	3.26686	8.16251	95.8414	3.58079e-05	0.0127232		ENSGALG00000016608	-2.90978	6.73017	105.394	9.78428e-06	0.0034666		ENSGALG00000009690	-5.82735	5.80803	218.303	4.83146e-07	0.000174818
ENSGALG00000006037	4.32705	6.26014	403.038	8.77e-08	3.1e-05		ENSGALG00000036498	-4.29865	6.51429	117.27	1.88319e-05	0.00656196		ENSGALG00000002083	12.3196	3.49476	244.65	3.60969e-05	0.0127232		ENSGALG00000054783	3.48724	7.48703	104.159	1.02068e-05	0.0034666		ENSGALG00000011278	3.17625	6.66381	213.215	5.28825e-07	0.000180785
ENSGALG00000030988	4.64815	6.4661	398.618	9.14e-08	3.12e-05		ENSGALG00000004467	-2.87101	5.41499	116.378	1.92908e-05	0.00656196		ENSGALG00000005609	2.52519	5.52023	94.9728	3.68376e-05	0.0127232		ENSGALG00000006775	5.40433	4.07012	103.876	1.03067e-05	0.0034666		ENSGALG00000004849	6.09428	4.21843	211.571	5.44731e-07	0.000180785
ENSGALG00000036566	-5.73603	7.69394	397.368	9.24e-08	3.12e-05		ENSGALG00000001926	-7.0485	5.97433	115.338	1.98442e-05	0.00656196		ENSGALG00000033696	3.08537	5.79205	92.0118	4.06514e-05	0.0137284		ENSGALG00000035768	-2.00063	7.53704	102.651	1.07538e-05	0.0034666		ENSGALG00000013081	4.2814	6.12524	211.433	5.4609e-07	0.000180785
ENSGALG00000001916	5.83535	5.0692	384.597	1.04e-07	3.28e-05		ENSGALG00000025955	-8.25761	3.5517	115.304	1.98625e-05	0.00656196		ENSGALG00000010370	2.29153	6.33506	88.053	4.65957e-05	0.0151889		ENSGALG00000013617	-3.48801	6.04444	101.528	1.11859e-05	0.0034666		ENSGALG00000006344	3.77311	4.03726	206.928	5.93006e-07	0.000180785
ENSGALG00000004444	6.6231	4.69479	384.463	1.04e-07	3.28e-05		ENSGALG00000036049	3.47219	6.33209	110.958	2.2415e-05	0.00722159		ENSGALG00000004273	2.71962	7.52495	87.823	4.69749e-05	0.0151889		ENSGALG00000014734	-5.28574	6.91737	101.079	1.13647e-05	0.0034666		ENSGALG00000036743	2.89523	8.83966	206.926	5.93023e-07	0.000180785
ENSGALG00000005551	-4.44191	10.0728	382.637	1.06e-07	3.28e-05		ENSGALG00000014907	4.36486	7.68799	109.309	2.34948e-05	0.00722159		ENSGALG00000054634	-2.56414	5.09172	86.4273	4.93646e-05	0.0151893		ENSGALG00000006876	-4.14581	12.504	100.873	1.14477e-05	0.0034666		ENSGALG00000011623	5.67661	8.50733	206.76	5.94854e-07	0.000180785
ENSGALG00000017031	3.30425	6.55358	380.93	1.08e-07	3.28e-05		ENSGALG00000001207	3.45068	4.51352	108.886	2.37825e-05	0.00722159		ENSGALG00000049390	3.22032	4.46929	86.3312	4.95349e-05	0.0151893		ENSGALG00000005407	-1.94177	6.03675	100.372	1.16533e-05	0.0034666		ENSGALG00000003438	-6.59239	5.11309	206.306	5.99877e-07	0.000180785
ENSGALG00000037939	-3.52927	9.61487	378.414	1.11e-07	3.28e-05		ENSGALG00000001684	3.27785	8.40686	108.564	2.40048e-05	0.00722159		ENSGALG00000036005	-2.83699	4.80087	85.4796	5.1078e-05	0.0151893		ENSGALG00000003547	-2.33225	10.1529	100.007	1.18061e-05	0.0034666		ENSGALG00000003144	-3.35862	7.17475	206.233	6.00684e-07	0.000180785
ENSGALG00000003521	5.27551	6.81165	377.12	1.12e-07	3.28e-05		ENSGALG00000011690	-5.68381	3.85587	108.234	2.42351e-05	0.00722159		ENSGALG00000012525	1.99145	6.6086	85.1466	5.16983e-05	0.0151893		ENSGALG00000017295	-2.87216	4.95937	99.0785	1.22063e-05	0.0034666		ENSGALG00000027454	-4.58831	3.73321	205.573	6.0809e-07	0.000180785
ENSGALG00000009095	-6.79677	10.2062	377.027	1.12e-07	3.28e-05		ENSGALG00000012426	2.44611	6.18255	106.818	2.52584e-05	0.00722862		ENSGALG00000003228	2.35157	6.36644	85.0005	5.19736e-05	0.0151893		ENSGALG00000011395	-2.40233	7.28005	99.0523	1.22178e-05	0.0034666		ENSGALG00000037453	-3.57157	4.35624	203.981	6.26444e-07	0.000180785
ENSGALG00000032402	-7.20619	5.18588	368.642	1.22e-07	3.49e-05		ENSGALG00000009373	3.32199	7.8606	106.686	2.53561e-05	0.00722862		ENSGALG00000026119	-3.46374	3.72098	83.4195	5.50787e-05	0.0157408		ENSGALG00000015115	-3.94243	5.47901	98.4054	1.25071e-05	0.0034666		ENSGALG00000017025	-5.2158	5.01616	201.347	6.58356e-07	0.000180785
ENSGALG00000003233	-3.77403	9.22758	365.524	1.26e-07	3.54e-05		ENSGALG00000037603	4.58042	9.03905	106.248	2.56857e-05	0.00722862		ENSGALG00000015391	2.19841	6.32306	83.0051	5.59323e-05	0.0157408		ENSGALG00000008945	-4.8091	7.24886	97.483	1.29348e-05	0.0034666		ENSGALG00000032398	-6.21093	5.48777	200.814	6.65049e-07	0.000180785
ENSGALG00000015107	-4.33452	10.0424	359.782	1.33e-07	3.68e-05		ENSGALG00000011132	-2.71535	5.01785	105.112	2.6566e-05	0.00734044		ENSGALG00000026896	-4.41789	4.25963	82.3572	5.73017e-05	0.015833		ENSGALG00000051209	-3.68538	4.69173	97.3601	1.29931e-05	0.0034666		ENSGALG00000015464	-3.04001	6.69302	200.79	6.65353e-07	0.000180785
ENSGALG00000009157	5.37725	5.96733	355.32	1.39e-07	3.76e-05		ENSGALG00000030011	-4.77701	4.13941	103.739	2.7684e-05	0.00739381		ENSGALG00000031303	2.56792	7.5615	81.6679	5.8807e-05	0.0159587		ENSGALG00000035360	-2.60485	9.26587	97.1634	1.30872e-05	0.0034666		ENSGALG00000014261	3.60837	6.9272	199.591	6.80763e-07	0.000180785
ENSGALG00000014924	6.44701	4.54778	354.161	1.41e-07	3.76e-05		ENSGALG00000013980	4.61375	8.94354	103.681	2.77322e-05	0.00739381		ENSGALG00000014453	3.97013	5.37988	80.6709	6.10768e-05	0.0162839		ENSGALG00000010364	-4.65226	7.06741	97.1215	1.31073e-05	0.0034666		ENSGALG00000002175	-3.899	5.70098	198.411	6.96357e-07	0.000180785
ENSGALG00000004195	5.09423	5.78479	351.184	1.46e-07	3.81e-05		ENSGALG00000032974	-5.93622	6.49717	102.312	2.89108e-05	0.00752011		ENSGALG00000005802	-3.71139	5.33036	79.6178	6.35997e-05	0.0166642		ENSGALG00000001080	-2.76026	8.99455	96.3977	1.34618e-05	0.0034666		ENSGALG00000014934	-5.85917	4.24861	197.735	7.05499e-07	0.000180785
ENSGALG00000005675	4.02211	7.5764	349.596	1.48e-07	3.81e-05		ENSGALG00000004554	4.6235	9.8936	101.52	2.96228e-05	0.00752011		ENSGALG00000006008	5.81996	3.35379	78.2727	6.70238e-05	0.0168818		ENSGALG00000016148	2.66044	4.46982	96.1828	1.35693e-05	0.0034666		ENSGALG00000017122	3.53933	4.56829	197.49	7.08839e-07	0.000180785
ENSGALG00000027090	13.213	13.8733	345.953	1.54e-07	3.88e-05		ENSGALG00000038096	5.1138	9.06898	100.813	3.02777e-05	0.00752011		ENSGALG00000015660	2.85673	6.28972	77.9306	6.79327e-05	0.0168818		ENSGALG00000016563	-4.93417	5.87195	95.1809	1.40853e-05	0.0034666		ENSGALG00000035017	3.32642	6.2413	197.132	7.13767e-07	0.000180785
ENSGALG00000015360	5.53869	4.28478	344.219	1.57e-07	3.88e-05		ENSGALG00000006871	4.77233	6.85048	100.524	3.05506e-05	0.00752011		ENSGALG00000009676	1.96947	5.78677	77.8893	6.80435e-05	0.0168818		ENSGALG00000005608	-1.9242	5.71758	94.6724	1.43567e-05	0.0034666		ENSGALG00000039741	-3.54532	6.29632	193.638	7.64199e-07	0.000185252
ENSGALG00000015256	3.21663	6.31435	343.294	1.58e-07	3.88e-05		ENSGALG00000027777	-7.22525	5.55973	99.7485	3.12995e-05	0.00752011		ENSGALG00000036498	-4.36578	6.8965	77.5827	6.88734e-05	0.0168818		ENSGALG00000014846	-2.1123	8.04043	94.3626	1.45253e-05	0.0034666		ENSGALG00000010207	4.58394	3.06513	192.366	7.8367e-07	0.000185252
ENSGALG00000032736	-5.13065	8.65131	341.862	1.61e-07	3.88e-05		ENSGALG00000001362	2.51711	6.71982	99.5301	3.15147e-05	0.00752011		ENSGALG00000019397	-2.51012	4.67279	76.0706	7.3166e-05	0.0176493		ENSGALG00000005713	-1.77865	6.75721	94.3325	1.45418e-05	0.0034666		ENSGALG00000005291	-4.42782	6.97994	191.995	7.89462e-07	0.000185252
ENSGALG00000034932	-3.1709	6.9615	338.319	1.67e-07	3.96e-05		ENSGALG00000009170	3.33608	7.32112	99.0169	3.2028e-05	0.00752011		ENSGALG00000000803	12.8597	4.032	176.425	7.55875e-05	0.0179485		ENSGALG00000005503	-2.55957	8.69308	94.2283	1.45991e-05	0.0034666		ENSGALG00000003233	3.08289	9.11442	191.968	7.89881e-07	0.000185252
ENSGALG00000014908	8.73221	7.52171	331.745	1.79e-07	4.05e-05		ENSGALG00000011468	3.19131	6.48822	98.882	3.21647e-05	0.00752011		ENSGALG00000006490	4.41554	3.50199	72.679	8.41417e-05	0.0196723		ENSGALG00000010322	-2.73614	5.60688	92.2131	1.57663e-05	0.00360683		ENSGALG00000009052	3.60279	8.82953	191.549	7.96503e-07	0.000185252
ENSGALG00000009373	-4.57688	7.88213	330.805	1.81e-07	4.05e-05		ENSGALG00000016547	3.47714	6.4237	97.1401	3.40006e-05	0.0078289		ENSGALG00000012480	2.47937	7.52641	72.3111	8.54584e-05	0.0196774		ENSGALG00000011921	-3.14147	8.23907	92.1314	1.58161e-05	0.00360683		ENSGALG00000005061	2.67031	5.77663	190.479	8.1371e-07	0.000185252
ENSGALG00000006267	4.66056	6.54348	330.594	1.82e-07	4.05e-05		ENSGALG00000008603	3.12891	6.47988	96.2897	3.49465e-05	0.00792659		ENSGALG00000015910	-4.35152	4.28725	71.4949	8.8476e-05	0.019896		ENSGALG00000001559	-3.77969	13.2305	91.9412	1.59327e-05	0.00360683		ENSGALG00000030313	-6.09558	4.33487	190.053	8.20676e-07	0.000185252
ENSGALG00000009690	5.88376	6.03671	330.16	1.83e-07	4.05e-05		ENSGALG00000050843	5.71057	3.28738	94.4827	3.70731e-05	0.00816491		ENSGALG00000012973	-4.94703	2.90906	70.8824	9.08321e-05	0.019896		ENSGALG00000004777	-3.55724	6.72916	91.4093	1.62647e-05	0.00360683		ENSGALG00000010269	-13.1435	4.20056	450.369	8.318e-07	0.000185252
ENSGALG00000033834	4.77496	4.30164	329.527	1.84e-07	4.05e-05		ENSGALG00000026383	-4.48855	8.45176	93.931	3.77559e-05	0.00816491		ENSGALG00000003696	2.1364	5.71878	70.653	9.17357e-05	0.019896		ENSGALG00000014910	-2.11266	9.35524	91.2334	1.63764e-05	0.00360683		ENSGALG00000031606	-2.8257	6.00876	188.831	8.41112e-07	0.000185252
ENSGALG00000012834	10.1814	5.96838	325.885	1.92e-07	4.06e-05		ENSGALG00000012816	2.8239	5.48242	93.855	3.78513e-05	0.00816491		ENSGALG00000010005	-4.92261	7.08598	70.4255	9.26436e-05	0.019896		ENSGALG00000040369	-2.80974	7.36781	90.7729	1.66734e-05	0.00361979		ENSGALG00000034967	-6.41256	4.49527	182.052	9.6685e-07	0.000204148
ENSGALG00000028608	4.76794	5.74582	325.573	1.92e-07	4.06e-05		ENSGALG00000027056	2.78283	4.71498	93.6214	3.81463e-05	0.00816491		ENSGALG00000004294	-3.53895	5.72539	70.3484	9.29536e-05	0.019896		ENSGALG00000010576	-2.03154	8.57873	89.6889	1.73999e-05	0.00372431		ENSGALG00000038978	2.57694	7.00494	181.64	9.75229e-07	0.000204148
ENSGALG00000037603	-5.5109	9.1184	323.737	1.96e-07	4.06e-05		ENSGALG00000012525	2.42704	6.58335	91.4346	4.10586e-05	0.00866621		ENSGALG00000037944	2.92046	7.53068	69.9149	9.47237e-05	0.0199642		ENSGALG00000012659	-1.81698	8.16296	88.8072	1.80205e-05	0.00380357		ENSGALG00000012092	-5.06037	6.83589	181.583	9.76397e-07	0.000204148
ENSGALG00000030011	4.56433	4.03912	323.212	1.97e-07	4.06e-05		ENSGALG00000037944	3.40734	7.58454	90.951	4.17415e-05	0.00868966		ENSGALG00000028063	-6.08117	4.17894	69.5287	9.63377e-05	0.0199642		ENSGALG00000016828	2.39449	4.69111	87.5782	1.89329e-05	0.00390761		ENSGALG00000003245	2.41685	6.12067	181.199	9.84312e-07	0.000204148
ENSGALG00000032398	6.3859	5.83056	321.794	2.01e-07	4.06e-05		ENSGALG00000003031	2.72702	5.96848	90.5427	4.23295e-05	0.00869299		ENSGALG00000012944	3.35516	6.56294	69.3227	9.72131e-05	0.0199642		ENSGALG00000011121	-2.31517	6.3342	87.334	1.91211e-05	0.00390761		ENSGALG00000010478	-4.90486	3.45514	180.17	1.00587e-06	0.000204148
ENSGALG00000035768	-4.97447	10.1086	321.13	2.02e-07	4.06e-05		ENSGALG00000052797	-12.7348	3.74276	223.782	4.34863e-05	0.00870666		ENSGALG00000016972	2.74725	6.09414	67.6324	0.000104804	0.019996		ENSGALG00000037665	-2.3594	7.19431	86.756	1.9576e-05	0.00390761		ENSGALG00000013494	-3.39683	3.93158	180.093	1.00751e-06	0.000204148
ENSGALG00000034982	-7.64448	11.8806	320.355	2.04e-07	4.06e-05		ENSGALG00000035816	3.19909	6.60979	89.075	4.45347e-05	0.00870666		ENSGALG00000019967	3.63232	7.19517	67.4561	0.00010564	0.019996		ENSGALG00000015086	1.96593	6.47122	86.5984	1.97024e-05	0.00390761		ENSGALG00000014798	2.67797	7.175	178.712	1.03748e-06	0.000205617
ENSGALG00000011690	5.84478	4.122	319.684	2.06e-07	4.06e-05		ENSGALG00000002816	-4.29683	4.92761	89.003	4.46466e-05	0.00870666		ENSGALG00000002189	2.70176	8.97714	67.434	0.000105745	0.019996		ENSGALG00000008785	-1.9558	7.51396	86.3681	1.9889e-05	0.00390761		ENSGALG00000025955	-6.88027	2.13068	178.516	1.04182e-06	0.000205617
ENSGALG00000002816	4.15773	4.89191	316.243	2.14e-07	4.08e-05		ENSGALG00000011608	3.47491	9.34222	88.6337	4.52268e-05	0.00870666		ENSGALG00000048648	4.94979	5.40989	67.099	0.000107359	0.019996		ENSGALG00000006147	-1.90788	9.10936	86.1641	2.00561e-05	0.00390761		ENSGALG00000012978	-2.92136	5.31106	177.635	1.06159e-06	0.000206834
ENSGALG00000034616	-9.11655	9.41579	315.966	2.15e-07	4.08e-05		ENSGALG00000012339	-2.30697	5.5984	88.5337	4.53856e-05	0.00870666		ENSGALG00000034502	2.66351	6.7348	67.0526	0.000107585	0.019996		ENSGALG00000027629	2.09544	4.95694	85.0001	2.10445e-05	0.00395085		ENSGALG00000027512	-2.33002	5.81279	174.84	1.12761e-06	0.000216915
ENSGALG00000016902	-4.93075	4.5848	315.955	2.15e-07	4.08e-05		ENSGALG00000010166	3.75323	9.21895	88.254	4.58336e-05	0.00870666		ENSGALG00000009352	3.62091	4.40359	66.6839	0.000109404	0.019996		ENSGALG00000042521	-2.96339	4.16767	84.9179	2.11166e-05	0.00395085		ENSGALG00000012629	-3.36243	4.07833	173.412	1.16333e-06	0.000218566
ENSGALG00000014453	5.90508	4.9912	313.779	2.2e-07	4.08e-05		ENSGALG00000001470	3.90391	8.05057	87.8124	4.65527e-05	0.00870737		ENSGALG00000043287	-5.24818	7.16067	66.6073	0.000109787	0.019996		ENSGALG00000014916	-2.29885	7.39589	84.6313	2.13704e-05	0.00395085		ENSGALG00000008584	-6.36244	4.75614	173.348	1.16496e-06	0.000218566
ENSGALG00000001559	-6.79459	16.0297	313.74	2.2e-07	4.08e-05		ENSGALG00000024488	-7.72603	6.87095	87.5523	4.69833e-05	0.00870737		ENSGALG00000002555	5.27804	2.99325	66.5668	0.00010999	0.019996		ENSGALG00000010333	1.91708	5.04512	84.1493	2.1806e-05	0.00395085		ENSGALG00000005418	2.89523	5.62619	171.788	1.20566e-06	0.000219975
ENSGALG00000023157	-3.57078	10.139	311.265	2.27e-07	4.14e-05		ENSGALG00000036086	-4.5425	6.92761	85.5559	5.04661e-05	0.00920502		ENSGALG00000006898	2.5497	7.03356	66.0551	0.000112599	0.019996		ENSGALG00000029429	-2.71325	8.70917	83.6917	2.223e-05	0.00395085		ENSGALG00000016457	-4.97828	4.92834	171.456	1.21457e-06	0.000219975
ENSGALG00000034742	3.70559	5.23528	309.704	2.31e-07	4.14e-05		ENSGALG00000034373	2.89121	5.87458	84.739	5.19882e-05	0.00920502		ENSGALG00000005125	2.93504	7.03246	66.0057	0.000112855	0.019996		ENSGALG00000016511	-5.3631	7.00874	83.4848	2.24251e-05	0.00395085		ENSGALG00000030597	-4.08625	4.76265	171.407	1.21589e-06	0.000219975
ENSGALG00000031606	3.22417	6.53515	309.393	2.32e-07	4.14e-05		ENSGALG00000027365	-5.09022	3.41213	84.1166	5.31883e-05	0.00920502		ENSGALG00000043662	-4.43656	4.72534	65.915	0.000113328	0.019996		ENSGALG00000005966	-2.09923	8.69476	83.3371	2.25658e-05	0.00395085		ENSGALG00000032986	7.88504	4.79163	168.981	1.28354e-06	0.00022305
ENSGALG00000004554	-4.55926	9.9912	306.689	2.39e-07	4.19e-05		ENSGALG00000049658	2.51046	4.62117	84.1044	5.32122e-05	0.00920502		ENSGALG00000009846	2.66956	6.65442	65.6086	0.000114942	0.019996		ENSGALG00000013225	4.08239	6.32299	83.3277	2.25747e-05	0.00395085		ENSGALG00000004444	-5.00618	2.94428	168.612	1.29422e-06	0.00022305
ENSGALG00000036915	-3.28387	8.30101	306.567	2.4e-07	4.19e-05		ENSGALG00000003113	-3.49888	4.363	84.0987	5.32233e-05	0.00920502		ENSGALG00000054108	11.2103	2.39576	146.181	0.000115371	0.019996		ENSGALG00000007485	-1.90756	6.0495	83.2177	2.26802e-05	0.00395085		ENSGALG00000005688	4.39254	2.93954	168.477	1.29816e-06	0.00022305
ENSGALG00000036441	4.10766	6.22994	304.175	2.47e-07	4.26e-05		ENSGALG00000039380	-3.69106	4.50577	84.0582	5.33027e-05	0.00920502		ENSGALG00000016770	11.8552	3.03366	145.891	0.000115886	0.019996		ENSGALG00000006808	-2.17117	8.38513	82.8815	2.30066e-05	0.00395085		ENSGALG00000030543	4.53914	5.0923	168.301	1.30331e-06	0.00022305
ENSGALG00000003792	-5.97218	7.7257	302.21	2.53e-07	4.31e-05		ENSGALG00000011220	3.15908	7.32415	83.3727	5.46703e-05	0.00926518		ENSGALG00000026081	3.16247	6.27454	65.2068	0.000117105	0.019996		ENSGALG00000037193	3.83254	4.71645	82.748	2.31378e-05	0.00395085		ENSGALG00000048285	3.8824	7.12613	168.201	1.30628e-06	0.00022305
ENSGALG00000014812	7.93826	5.5058	300.084	2.59e-07	4.38e-05		ENSGALG00000003770	-6.75842	7.93984	82.8416	5.57613e-05	0.00926518		ENSGALG00000004311	1.80731	5.70216	64.8267	0.0001192	0.0201276		ENSGALG00000001717	-2.52821	8.48243	81.4931	2.44186e-05	0.00404873		ENSGALG00000001525	2.5165	7.17231	167.699	1.32117e-06	0.000223087
ENSGALG00000001525	-3.08095	7.27307	294.429	2.78e-07	4.64e-05		ENSGALG00000015288	3.08477	6.06076	82.7738	5.59027e-05	0.00926518		ENSGALG00000002913	-2.26508	5.9016	64.1218	0.000123217	0.0203011		ENSGALG00000013207	1.84836	5.83085	81.2886	2.46358e-05	0.00404873		ENSGALG00000002346	-2.83623	4.2586	165.379	1.39291e-06	0.000230353
ENSGALG00000009365	-3.13478	9.64295	287.367	3.04e-07	4.89e-05		ENSGALG00000011847	4.06694	6.767	82.6844	5.60898e-05	0.00926518		ENSGALG00000027240	1.70661	5.97042	64.1184	0.000123237	0.0203011		ENSGALG00000050831	-3.66084	4.53627	80.9696	2.49794e-05	0.00404873		ENSGALG00000013708	2.83411	8.02095	165.211	1.39829e-06	0.000230353
ENSGALG00000031474	-3.21088	7.87158	286.929	3.05e-07	4.89e-05		ENSGALG00000014851	3.15995	5.14282	82.2977	5.69084e-05	0.00928738		ENSGALG00000009302	1.99987	6.10091	63.7769	0.000125247	0.0203011		ENSGALG00000008807	-1.84842	7.43901	80.8071	2.51567e-05	0.00404873		ENSGALG00000015320	2.99613	8.25844	164.858	1.40967e-06	0.000230353
ENSGALG00000039171	6.27439	3.68918	286.862	3.06e-07	4.89e-05		ENSGALG00000035768	4.55519	10.0157	81.9014	5.77634e-05	0.00928738		ENSGALG00000021198	11.5254	2.70702	140.285	0.000126528	0.0203011		ENSGALG00000015301	-2.01479	8.67575	80.7008	2.52736e-05	0.00404873		ENSGALG00000029322	-5.61284	2.80283	163.32	1.46067e-06	0.000236147
ENSGALG00000028770	7.38678	6.18247	285.111	3.13e-07	4.89e-05		ENSGALG00000023542	-5.99975	6.83311	81.5317	5.85764e-05	0.00928738		ENSGALG00000000902	3.69502	4.24658	63.5002	0.000126907	0.0203011		ENSGALG00000021598	-3.13911	3.54339	80.6682	2.53096e-05	0.00404873		ENSGALG00000004655	2.3755	6.85214	162.48	1.48952e-06	0.000238276
ENSGALG00000008733	-9.64061	4.93449	285.054	3.13e-07	4.89e-05		ENSGALG00000037314	-7.3038	3.56593	81.2474	5.92116e-05	0.00928738		ENSGALG00000044565	11.6218	2.80245	138.938	0.000129292	0.0204672		ENSGALG00000013069	1.76633	7.05837	79.9354	2.61357e-05	0.00408541		ENSGALG00000021869	-5.66313	5.29414	160.981	1.54279e-06	0.00024316
ENSGALG00000017304	3.70773	5.63408	284.416	3.15e-07	4.89e-05		ENSGALG00000010018	6.11351	2.7342	80.8295	6.01619e-05	0.00928738		ENSGALG00000001476	-2.14699	6.39718	62.828	0.00013106	0.0205332		ENSGALG00000008700	1.60945	6.32928	79.829	2.62586e-05	0.00408541		ENSGALG00000010255	-2.18931	6.59032	160.727	1.55205e-06	0.00024316
ENSGALG00000027665	-3.48529	7.20833	283.032	3.21e-07	4.89e-05		ENSGALG00000047664	-5.86968	6.0267	80.733	6.03841e-05	0.00928738		ENSGALG00000054855	11.3037	2.48792	133.844	0.000140573	0.0208789		ENSGALG00000002294	-3.1921	6.71482	79.7487	2.63516e-05	0.00408541		ENSGALG00000037726	3.62449	4.56383	159.54	1.59625e-06	0.000245675
ENSGALG00000019077	-4.05653	6.70826	282.584	3.23e-07	4.89e-05		ENSGALG00000010233	5.40446	7.61222	79.3154	6.37757e-05	0.00928738		ENSGALG00000019003	3.64088	4.84068	61.3876	0.000140576	0.0208789		ENSGALG00000003185	-2.23693	8.53368	79.3913	2.67713e-05	0.00408541		ENSGALG00000009553	-2.88688	5.69857	159.43	1.60043e-06	0.000245675
ENSGALG00000007853	5.75432	3.43232	282.219	3.24e-07	4.89e-05		ENSGALG00000040006	-2.61717	5.42052	79.3082	6.37935e-05	0.00928738		ENSGALG00000002734	2.31278	7.93461	61.3783	0.00014064	0.0208789		ENSGALG00000008691	2.24308	7.45995	79.2973	2.6883e-05	0.00408541		ENSGALG00000051500	4.50944	3.23187	158.187	1.64857e-06	0.000246766
ENSGALG00000004518	-11.0397	5.0343	281.037	3.3e-07	4.89e-05		ENSGALG00000014798	3.46708	7.16848	79.1006	6.4311e-05	0.00928738		ENSGALG00000000927	-5.75882	5.82009	61.2958	0.000141212	0.0208789		ENSGALG00000001449	-6.35464	7.43915	78.234	2.81893e-05	0.00424152		ENSGALG00000017064	-3.45266	3.90191	157.657	1.66964e-06	0.000246766
ENSGALG00000015084	5.99522	4.59523	280.114	3.33e-07	4.89e-05		ENSGALG00000008176	2.34162	5.80948	79.0176	6.45194e-05	0.00928738		ENSGALG00000016465	11.6269	2.80745	132.776	0.000143116	0.0208789		ENSGALG00000003523	2.2548	5.6074	77.4871	2.9155e-05	0.0043438		ENSGALG00000017128	-4.16	3.77632	157.647	1.67007e-06	0.000246766
ENSGALG00000009560	-3.59873	10.1475	279.836	3.35e-07	4.89e-05		ENSGALG00000011241	-4.20538	5.61132	78.8963	6.48256e-05	0.00928738		ENSGALG00000000674	-2.98319	5.36623	60.9616	0.000143561	0.0208789		ENSGALG00000043570	1.80702	6.1063	76.4927	3.05064e-05	0.00447717		ENSGALG00000003584	-3.35883	6.25236	157.586	1.67249e-06	0.000246766
ENSGALG00000001939	-3.49375	7.51302	279.318	3.37e-07	4.89e-05		ENSGALG00000004853	2.32611	5.54782	78.4806	6.58893e-05	0.00928738		ENSGALG00000005188	-5.11644	3.1789	60.7677	0.000144948	0.0208789		ENSGALG00000013409	-5.85644	10.2569	76.3531	3.07024e-05	0.00447717		ENSGALG00000033834	-3.51857	2.94921	155.505	1.75883e-06	0.000257009
ENSGALG00000005597	-3.59508	11.0284	278.053	3.43e-07	4.89e-05		ENSGALG00000040360	-5.49446	6.1586	78.1886	6.66502e-05	0.00928738		ENSGALG00000008980	5.96469	3.72842	60.5885	0.000146245	0.0208789		ENSGALG00000024335	-1.56596	7.14878	76.1059	3.10533e-05	0.00447717		ENSGALG00000045920	-5.2425	4.45109	154.433	1.80546e-06	0.000257186
ENSGALG00000040833	7.0023	5.38542	277.804	3.44e-07	4.89e-05		ENSGALG00000035769	-5.56729	4.67373	78.0058	6.71323e-05	0.00928738		ENSGALG00000034265	3.85328	3.78887	60.3857	0.00014773	0.0208789		ENSGALG00000033973	-2.10138	4.99555	75.8916	3.13617e-05	0.00447717		ENSGALG00000034188	-5.46278	3.55207	154.321	1.81042e-06	0.000257186
ENSGALG00000014801	6.24786	4.99538	277.567	3.45e-07	4.89e-05		ENSGALG00000012715	-5.43212	4.84192	77.8953	6.74262e-05	0.00928738		ENSGALG00000033720	10.7432	1.93606	130.67	0.000148329	0.0208789		ENSGALG00000002189	2.44359	8.8139	75.4118	3.20664e-05	0.00447717		ENSGALG00000036566	3.28602	7.63643	154.103	1.82014e-06	0.000257186
ENSGALG00000054770	-7.12785	10.9128	276.912	3.48e-07	4.89e-05		ENSGALG00000030543	3.20288	5.25936	77.7835	6.7725e-05	0.00928738		ENSGALG00000013626	3.4248	6.09478	60.2979	0.00014838	0.0208789		ENSGALG00000012220	2.15335	5.29118	75.3872	3.21031e-05	0.00447717		ENSGALG00000046226	2.43247	5.18355	153.671	1.83957e-06	0.000257186
ENSGALG00000047771	-7.25153	8.30981	275.442	3.55e-07	4.94e-05		ENSGALG00000050760	-2.69152	4.64496	77.782	6.77288e-05	0.00928738		ENSGALG00000015029	-3.19646	4.00147	60.045	0.000150271	0.0209277		ENSGALG00000011914	2.20621	5.26365	75.381	3.21123e-05	0.00447717		ENSGALG00000008632	4.94746	4.49109	153.558	1.84466e-06	0.000257186
ENSGALG00000037453	3.99222	4.92016	271.786	3.72e-07	5.1e-05		ENSGALG00000013708	2.91125	8.08773	77.4532	6.86179e-05	0.00928738		ENSGALG00000001621	-3.33382	4.63769	59.7436	0.000152567	0.0209277		ENSGALG00000002529	2.73033	4.01068	74.6548	3.32191e-05	0.00457564		ENSGALG00000020392	2.9321	5.12474	152.901	1.8748e-06	0.000259012
ENSGALG00000027454	4.80759	4.11542	271.608	3.73e-07	5.1e-05		ENSGALG00000013207	-3.80431	4.99715	77.2589	6.91503e-05	0.00928738		ENSGALG00000046823	4.97299	5.78268	59.5356	0.000154177	0.0209277		ENSGALG00000037375	-2.24244	8.03393	74.5258	3.34208e-05	0.00457564		ENSGALG00000027242	-2.08489	6.95089	151.449	1.94371e-06	0.000266113
ENSGALG00000017122	-4.97379	4.66424	271.076	3.76e-07	5.1e-05		ENSGALG00000014410	1.98459	6.33588	77.1287	6.95102e-05	0.00928738		ENSGALG00000016196	2.79432	4.16299	59.5283	0.000154235	0.0209277		ENSGALG00000004974	-4.2767	6.94597	73.9672	3.43119e-05	0.00464582		ENSGALG00000013102	-3.19063	6.59844	149.605	2.03576e-06	0.000275237
ENSGALG00000052336	-4.94409	7.91993	269.338	3.85e-07	5.14e-05		ENSGALG00000015326	3.86072	8.96694	76.194	7.21663e-05	0.00928738		ENSGALG00000034065	1.86175	5.79472	59.2747	0.000156229	0.0210108		ENSGALG00000009029	-2.20753	5.88347	73.8243	3.45449e-05	0.00464582		ENSGALG00000043662	6.28866	4.55444	149.071	2.06347e-06	0.000275237
ENSGALG00000006110	4.39511	5.53548	269.231	3.85e-07	5.14e-05		ENSGALG00000015531	3.8034	5.51404	76.0633	7.25482e-05	0.00928738		ENSGALG00000015091	2.17619	5.9067	59.0032	0.000158403	0.0211162		ENSGALG00000002598	-3.96535	7.42819	73.6159	3.48879e-05	0.00465081		ENSGALG00000001805	3.35832	7.18232	149.047	2.06469e-06	0.000275237
ENSGALG00000012836	5.19319	5.05863	267.333	3.96e-07	5.18e-05		ENSGALG00000008308	-3.52866	4.99992	75.9136	7.29889e-05	0.00928738		ENSGALG00000036527	-4.70471	4.6698	58.533	0.000162261	0.021214		ENSGALG00000016498	-9.51983	3.16722	73.3131	3.53939e-05	0.00467699		ENSGALG00000032270	-3.08112	4.79001	147.526	2.14626e-06	0.000283624
ENSGALG00000015340	3.24358	6.96754	267.127	3.97e-07	5.18e-05		ENSGALG00000006233	2.24682	7.41814	75.839	7.32095e-05	0.00928738		ENSGALG00000051599	10.8477	2.03861	124.873	0.000164161	0.021214		ENSGALG00000023364	-2.47717	6.43231	73.058	3.58276e-05	0.00467699		ENSGALG00000036775	-2.39989	4.82369	145.81	2.24312e-06	0.000293868
ENSGALG00000010680	4.48625	5.30297	266.728	3.99e-07	5.18e-05		ENSGALG00000006609	-3.57775	3.97449	75.7439	7.34926e-05	0.00928738		ENSGALG00000015086	2.53076	6.56998	58.1093	0.000165843	0.021214		ENSGALG00000017167	-3.12985	7.41855	72.9533	3.60076e-05	0.00467699		ENSGALG00000015252	-3.121	4.90119	144.927	2.29516e-06	0.000295877
ENSGALG00000013427	-6.6896	8.25528	266.105	4.02e-07	5.18e-05		ENSGALG00000040181	1.90524	5.79506	75.3981	7.45329e-05	0.00928738		ENSGALG00000011309	1.92177	6.30306	58.0521	0.000166334	0.021214		ENSGALG00000003147	-1.58453	8.25108	72.773	3.63201e-05	0.0046776		ENSGALG00000035031	-4.12293	4.89382	144.803	2.30253e-06	0.000295877
ENSGALG00000015115	-6.08692	7.42498	265.222	4.07e-07	5.18e-05		ENSGALG00000005713	2.81974	7.72826	75.3754	7.46021e-05	0.00928738		ENSGALG00000016771	12.0094	3.18657	124.133	0.000166356	0.021214		ENSGALG00000043118	-3.35323	6.57102	72.2542	3.72387e-05	0.00471758		ENSGALG00000016931	-4.91131	3.16326	144.565	2.31686e-06	0.000295877
ENSGALG00000026687	-5.21348	5.82706	264.551	4.11e-07	5.18e-05		ENSGALG00000033143	2.86287	5.75772	75.2234	7.50659e-05	0.00928738		ENSGALG00000012875	6.55614	4.72818	57.9159	0.000167512	0.021214		ENSGALG00000038225	-2.08899	5.53818	72.2471	3.72514e-05	0.00471758		ENSGALG00000034271	-3.62432	5.05926	143.853	2.36041e-06	0.000298926
ENSGALG00000007354	5.89599	4.21419	264.269	4.13e-07	5.18e-05		ENSGALG00000030344	-9.00135	5.66375	75.1618	7.52551e-05	0.00928738		ENSGALG00000011124	2.47922	6.29284	57.6542	0.000169806	0.0212988		ENSGALG00000008320	-1.62811	7.88071	71.2089	3.91801e-05	0.00481526		ENSGALG00000011041	-4.80356	5.00101	143.021	2.41263e-06	0.000302012
ENSGALG00000004948	-3.20196	6.53237	262.705	4.22e-07	5.25e-05		ENSGALG00000031593	-3.49393	6.79664	74.9289	7.59756e-05	0.00928738		ENSGALG00000030826	1.66562	6.70617	57.3502	0.000172522	0.0212988		ENSGALG00000047941	-5.68494	10.7189	71.1803	3.92351e-05	0.00481526		ENSGALG00000008231	-1.97388	6.11513	142.459	2.44872e-06	0.000302012
ENSGALG00000040297	5.12874	6.83367	260.619	4.34e-07	5.36e-05		ENSGALG00000038789	-6.17454	2.76887	74.7979	7.63851e-05	0.00928738		ENSGALG00000003634	-1.66371	6.20136	57.3164	0.000172827	0.0212988		ENSGALG00000010593	-4.37278	8.51117	71.1145	3.93617e-05	0.00481526		ENSGALG00000027069	2.45975	6.0321	142.277	2.46052e-06	0.000302012
ENSGALG00000005135	5.13927	5.19423	259.381	4.42e-07	5.41e-05		ENSGALG00000043672	-8.01583	5.84981	74.5702	7.71034e-05	0.00928738		ENSGALG00000002000	3.81843	5.92913	57.2107	0.000173787	0.0212988		ENSGALG00000042836	-6.15165	6.57813	71.0959	3.93976e-05	0.00481526		ENSGALG00000049658	2.34703	4.57705	142.219	2.46427e-06	0.000302012
ENSGALG00000004593	5.56563	5.35006	258.817	4.45e-07	5.41e-05		ENSGALG00000002155	-4.37684	4.40923	74.3467	7.78171e-05	0.00928738		ENSGALG00000000409	2.15941	8.11903	56.6532	0.000178967	0.0217581		ENSGALG00000025842	-2.33849	8.14328	70.8159	3.99431e-05	0.00481526		ENSGALG00000004491	5.68795	2.99197	141.21	2.53129e-06	0.000306401
ENSGALG00000053043	4.41831	6.54706	255.705	4.65e-07	5.59e-05		ENSGALG00000004112	2.20932	6.08345	74.2908	7.79969e-05	0.00928738		ENSGALG00000012300	3.10918	6.06057	56.1379	0.000183934	0.0218829		ENSGALG00000012426	-1.95707	5.97113	70.6925	4.01866e-05	0.00481526		ENSGALG00000009596	-2.32218	7.22049	140.549	2.57646e-06	0.000306401
ENSGALG00000026313	-3.21641	7.3292	255.482	4.67e-07	5.59e-05		ENSGALG00000000227	-2.8008	5.65679	73.6959	7.99444e-05	0.00928738		ENSGALG00000031159	-3.54845	3.96023	55.9648	0.000185643	0.0218829		ENSGALG00000023904	-3.0457	8.20667	70.6651	4.02407e-05	0.00481526		ENSGALG00000011172	2.55056	7.22111	140.312	2.59289e-06	0.000306401
ENSGALG00000027512	2.50371	6.13078	254.511	4.73e-07	5.62e-05		ENSGALG00000053198	5.37759	1.96319	73.4519	8.07616e-05	0.00928738		ENSGALG00000003748	-3.20012	6.05737	55.9595	0.000185696	0.0218829		ENSGALG00000030160	-3.55408	5.14545	70.3278	4.09169e-05	0.00485793		ENSGALG00000003922	-4.06147	7.28031	140.287	2.59459e-06	0.000306401
ENSGALG00000002831	-3.5149	7.14621	253.232	4.82e-07	5.62e-05		ENSGALG00000037709	2.42615	6.49616	73.4041	8.09232e-05	0.00928738		ENSGALG00000007476	2.85898	7.82543	55.9537	0.000185753	0.0218829		ENSGALG00000037939	-2.30986	8.66574	70.0963	4.13893e-05	0.00487591		ENSGALG00000017321	2.14572	5.46637	139.992	2.61525e-06	0.000306401
ENSGALG00000013208	3.24141	6.98448	252.243	4.89e-07	5.62e-05		ENSGALG00000040369	3.09358	6.9625	73.3131	8.12313e-05	0.00928738		ENSGALG00000037678	11.4748	2.65695	117.45	0.000188221	0.0219341		ENSGALG00000004852	2.79108	6.80258	69.5336	4.25665e-05	0.00493121		ENSGALG00000010356	-3.25299	3.50384	139.91	2.62105e-06	0.000306401
ENSGALG00000048020	4.48116	3.94995	252.098	4.9e-07	5.62e-05		ENSGALG00000026055	-5.89773	2.92288	73.1824	8.16771e-05	0.00928738		ENSGALG00000054199	12.2284	3.40409	117.212	0.000189074	0.0219341		ENSGALG00000016464	-1.80821	7.91268	69.5068	4.26235e-05	0.00493121		ENSGALG00000004037	-4.28688	4.38789	139.089	2.67974e-06	0.000308858
ENSGALG00000002899	-3.22237	8.13722	252.004	4.91e-07	5.62e-05		ENSGALG00000042534	-12.2696	3.28043	169.067	8.20119e-05	0.00928738		ENSGALG00000054068	11.2587	2.44337	115.789	0.00019429	0.0223684		ENSGALG00000033695	-4.35462	6.41993	69.4093	4.28322e-05	0.00493121		ENSGALG00000008713	-4.1492	3.96573	138.772	2.70289e-06	0.000308858
ENSGALG00000013708	-3.04484	8.16895	251.866	4.92e-07	5.62e-05		ENSGALG00000009400	5.56139	4.37263	73.0566	8.21089e-05	0.00928738		ENSGALG00000014649	2.78117	4.62354	54.8013	0.000197684	0.022588		ENSGALG00000032570	1.62686	5.43624	69.0002	4.37216e-05	0.00494906		ENSGALG00000008233	-6.89534	4.66285	138.567	2.71799e-06	0.000308858
ENSGALG00000001483	3.35131	5.01712	250.206	5.04e-07	5.71e-05		ENSGALG00000016563	3.76785	6.14865	72.8381	8.2866e-05	0.00928738		ENSGALG00000016507	3.94022	3.91161	54.2345	0.00020392	0.0228171		ENSGALG00000033683	-3.71191	7.92368	68.9937	4.37359e-05	0.00494906		ENSGALG00000007178	4.58375	7.12483	138.315	2.73667e-06	0.000308858
ENSGALG00000005203	3.16198	5.41973	248.006	5.2e-07	5.77e-05		ENSGALG00000002457	2.30095	5.55944	72.8252	8.2911e-05	0.00928738		ENSGALG00000005299	-2.81809	5.40234	53.8969	0.000207756	0.0228171		ENSGALG00000011865	-2.78146	5.15654	68.8904	4.39641e-05	0.00494906		ENSGALG00000003661	-2.60366	8.97578	138.221	2.74369e-06	0.000308858
ENSGALG00000003245	-2.71138	6.25012	247.863	5.21e-07	5.77e-05		ENSGALG00000026957	3.25994	6.57104	72.6771	8.343e-05	0.00928738		ENSGALG00000004282	-2.02971	5.64119	53.852	0.000208273	0.0228171		ENSGALG00000004581	-2.62164	7.55924	68.1747	4.55883e-05	0.00506932		ENSGALG00000043642	-5.84345	4.49097	137.699	2.78299e-06	0.000310979
ENSGALG00000001938	-3.31275	7.59042	247.797	5.22e-07	5.77e-05		ENSGALG00000026687	4.9462	5.72797	72.5933	8.37252e-05	0.00928738		ENSGALG00000043570	1.80537	6.30516	53.6426	0.000210707	0.0228171		ENSGALG00000008306	-2.69319	8.40911	68.1269	4.56996e-05	0.00506932		ENSGALG00000027514	2.3179	6.70499	136.671	2.8626e-06	0.00031754
ENSGALG00000051300	6.47584	3.81844	247.485	5.24e-07	5.77e-05		ENSGALG00000002594	-5.48163	4.01848	72.3606	8.45528e-05	0.00931122		ENSGALG00000049395	2.82718	4.24625	53.487	0.00021254	0.0228171		ENSGALG00000030845	3.75411	5.04167	67.7138	4.66745e-05	0.00511126		ENSGALG00000047393	2.61138	5.39491	135.226	2.97929e-06	0.000328089
ENSGALG00000042564	-2.72797	6.74739	245.388	5.41e-07	5.91e-05		ENSGALG00000035360	3.20252	9.34132	71.3661	8.82117e-05	0.00951942		ENSGALG00000031076	8.94875	3.67056	53.4817	0.000212603	0.0228171		ENSGALG00000034584	2.35747	4.95793	67.6821	4.67504e-05	0.00511126		ENSGALG00000003128	-2.81475	6.85098	134.579	3.03353e-06	0.000331659
ENSGALG00000040360	3.69625	4.5429	244.377	5.49e-07	5.95e-05		ENSGALG00000028063	-12.7661	3.77388	163.169	8.88496e-05	0.00951942		ENSGALG00000013600	10.5343	1.7311	110.85	0.000214098	0.0228171		ENSGALG00000034982	-5.72137	10.1055	67.2211	4.78721e-05	0.00514409		ENSGALG00000027070	4.66807	8.50865	134.047	3.07897e-06	0.000332772
ENSGALG00000030313	6.97602	5.3728	243.983	5.52e-07	5.95e-05		ENSGALG00000035295	1.78589	5.6262	71.1933	8.88686e-05	0.00951942		ENSGALG00000027772	11.3655	2.54887	110.836	0.000214158	0.0228171		ENSGALG00000009704	-2.20684	9.30796	67.1203	4.81217e-05	0.00514409		ENSGALG00000012160	-3.81917	4.65687	133.949	3.0875e-06	0.000332772
ENSGALG00000015264	4.89959	4.28147	242.536	5.64e-07	6.03e-05		ENSGALG00000014688	-2.14282	6.86952	71.1722	8.8949e-05	0.00951942		ENSGALG00000041192	-3.37303	3.70842	53.3262	0.000214456	0.0228171		ENSGALG00000016359	2.08436	5.25223	67.0039	4.84123e-05	0.00514409		ENSGALG00000015511	4.61284	2.73642	133.598	3.11806e-06	0.000333698
ENSGALG00000029006	6.85825	3.72738	241.117	5.76e-07	6.03e-05		ENSGALG00000006473	4.54088	5.25451	70.8362	9.02457e-05	0.00959066		ENSGALG00000012692	1.85576	5.2717	53.3056	0.000214703	0.0228171		ENSGALG00000007964	1.99254	5.41996	66.9056	4.86592e-05	0.00514409		ENSGALG00000014425	-4.825	4.57804	133.095	3.16256e-06	0.000336094
ENSGALG00000001491	5.01003	4.79301	240.585	5.81e-07	6.03e-05		ENSGALG00000007140	-10.8056	6.51288	70.5735	9.12771e-05	0.0096329		ENSGALG00000012987	2.67755	5.00845	53.0792	0.000217444	0.0228332		ENSGALG00000038884	-9.15105	5.43566	66.8269	4.88582e-05	0.00514409		ENSGALG00000010664	2.36602	5.47326	132.441	3.22163e-06	0.000338692
ENSGALG00000002155	4.29326	4.42295	240.502	5.82e-07	6.03e-05		ENSGALG00000008172	2.34458	7.51268	69.7912	9.44395e-05	0.00989791		ENSGALG00000011349	11.3268	2.51066	109.985	0.00021786	0.0228332		ENSGALG00000009732	-1.72272	6.29927	66.7379	4.90842e-05	0.00514409		ENSGALG00000031524	-5.41646	2.3771	132.236	3.24044e-06	0.000338692
ENSGALG00000003438	7.12383	5.80997	239.935	5.87e-07	6.03e-05		ENSGALG00000014668	5.17928	8.96175	69.5335	9.55128e-05	0.00994183		ENSGALG00000017414	-1.76849	6.93072	52.5421	0.00022413	0.0228991		ENSGALG00000014152	-2.21456	5.5928	66.6067	4.94201e-05	0.00514409		ENSGALG00000038225	-3.28815	5.35162	132.09	3.25386e-06	0.000338692
ENSGALG00000007412	13.7944	4.83051	674.184	5.91e-07	6.03e-05		ENSGALG00000010091	2.63228	6.42864	69.0306	9.76529e-05	0.0100955		ENSGALG00000034284	-2.79374	5.62589	52.5285	0.000224303	0.0228991		ENSGALG00000026862	2.92424	7.32037	66.3352	5.01245e-05	0.00514891		ENSGALG00000006456	-3.49405	5.70598	131.478	3.31112e-06	0.000341426
ENSGALG00000013207	4.15624	5.43275	239.128	5.94e-07	6.03e-05		ENSGALG00000004593	-5.32193	5.01845	68.2868	0.000100934	0.0103642		ENSGALG00000002458	2.21125	6.65532	52.3725	0.000226297	0.0228991		ENSGALG00000027805	-3.44795	6.16908	66.3277	5.01441e-05	0.00514891		ENSGALG00000050186	-5.03022	2.65768	131.331	3.32506e-06	0.000341426
ENSGALG00000042647	-6.94565	4.35444	238.697	5.98e-07	6.03e-05		ENSGALG00000034507	2.97878	5.3259	67.9503	0.000102466	0.0103863		ENSGALG00000014908	5.1566	7.8819	52.2861	0.000227411	0.0228991		ENSGALG00000012092	-2.00677	7.65841	65.8801	5.13337e-05	0.00523569		ENSGALG00000037709	2.18982	6.46742	130.909	3.36547e-06	0.000342193
ENSGALG00000015677	-4.30845	7.83432	238.599	5.99e-07	6.03e-05		ENSGALG00000007867	3.09563	5.30952	67.7411	0.000103433	0.0103863		ENSGALG00000008314	2.27771	8.94124	52.253	0.00022784	0.0228991		ENSGALG00000004270	4.00283	4.05344	65.5102	5.23437e-05	0.00530311		ENSGALG00000014773	-1.90987	6.19631	130.784	3.37757e-06	0.000342193
ENSGALG00000017064	4.49199	5.04718	237.785	6.06e-07	6.03e-05		ENSGALG00000001143	-5.7223	3.95784	67.6094	0.000104049	0.0103863		ENSGALG00000032373	-2.32207	4.61681	52.1318	0.000229419	0.0228991		ENSGALG00000037611	-1.72355	6.71559	65.3055	5.29132e-05	0.00532531		ENSGALG00000028900	-3.10231	4.03248	130.002	3.45441e-06	0.00034766
ENSGALG00000009553	3.0368	6.00395	237.669	6.07e-07	6.03e-05		ENSGALG00000020737	3.2587	3.29447	67.5258	0.000104442	0.0103863		ENSGALG00000030569	2.68411	5.87012	52.0727	0.000230195	0.0228991		ENSGALG00000013135	1.74987	6.93613	64.9628	5.38846e-05	0.00536512		ENSGALG00000049372	2.03377	5.63086	129.477	3.50731e-06	0.000349643
ENSGALG00000029261	-2.5099	7.94212	237.655	6.08e-07	6.03e-05		ENSGALG00000010406	2.67292	8.28696	67.4701	0.000104705	0.0103863		ENSGALG00000007378	2.90462	6.37278	52.0462	0.000230543	0.0228991		ENSGALG00000001642	-1.4727	7.13222	64.9175	5.40148e-05	0.00536512		ENSGALG00000016920	-5.4492	3.05752	129.331	3.52215e-06	0.000349643
ENSGALG00000036140	13.3148	4.35269	659.627	6.27e-07	6.14e-05		ENSGALG00000012823	2.73618	7.37619	67.0429	0.00010675	0.0103863		ENSGALG00000029102	2.75663	6.04902	51.644	0.000235921	0.0232811		ENSGALG00000015205	-13.2096	4.35318	117.126	5.55521e-05	0.00541431		ENSGALG00000013420	-3.22958	4.47847	129.009	3.55528e-06	0.000349643
ENSGALG00000007768	6.52565	6.79326	235.366	6.29e-07	6.14e-05		ENSGALG00000009680	-4.31022	3.25219	67.0104	0.000106908	0.0103863		ENSGALG00000040070	3.68631	3.0037	51.3611	0.000239802	0.0235114		ENSGALG00000039120	3.32657	7.46123	64.385	5.55741e-05	0.00541431		ENSGALG00000006152	2.99131	5.34925	128.904	3.56614e-06	0.000349643
ENSGALG00000035950	8.79168	5.46775	235.296	6.3e-07	6.14e-05		ENSGALG00000031916	-10.4493	6.73001	66.95	0.000107202	0.0103863		ENSGALG00000015324	4.74313	3.22645	51.1832	0.000242286	0.0236004		ENSGALG00000003521	1.5487	7.32229	64.0903	5.64615e-05	0.00541431		ENSGALG00000014753	-5.33241	2.65531	128.502	3.60811e-06	0.00035149
ENSGALG00000006658	5.90973	4.10731	234.502	6.38e-07	6.17e-05		ENSGALG00000005725	-10.9041	5.65485	66.9297	0.000107301	0.0103863		ENSGALG00000002595	1.99423	8.1262	51.0411	0.000244294	0.0236004		ENSGALG00000034742	2.5539	5.47954	63.9899	5.6768e-05	0.00541431		ENSGALG00000006546	-2.19398	8.00976	127.972	3.66447e-06	0.000352886
ENSGALG00000008603	-2.80879	6.6135	233.783	6.45e-07	6.2e-05		ENSGALG00000001816	-2.62056	4.24607	66.6925	0.000108467	0.0104327		ENSGALG00000027428	1.50005	6.09761	50.9656	0.000245369	0.0236004		ENSGALG00000011181	-2.02124	7.182	63.8758	5.71188e-05	0.00541431		ENSGALG00000009739	4.44946	6.25612	127.931	3.66888e-06	0.000352886
ENSGALG00000017025	5.10929	5.08592	232.586	6.57e-07	6.28e-05		ENSGALG00000033408	4.53205	4.79527	66.3737	0.00011006	0.0105194		ENSGALG00000010046	-2.16575	6.05621	50.5559	0.000251313	0.0236597		ENSGALG00000001025	-1.88276	5.85824	63.8422	5.72226e-05	0.00541431		ENSGALG00000011690	-5.27603	3.39751	127.634	3.70102e-06	0.000353293
ENSGALG00000025955	6.94762	2.36126	231.636	6.67e-07	6.28e-05		ENSGALG00000045642	-5.10379	2.92191	65.7462	0.000113286	0.0107521		ENSGALG00000013911	1.75231	7.44282	50.5098	0.000251994	0.0236597		ENSGALG00000038612	-2.0008	7.85489	63.7776	5.74229e-05	0.00541431		ENSGALG00000010900	-4.69306	3.77705	127.463	3.7196e-06	0.000353293
ENSGALG00000021271	13.9479	4.98348	644.066	6.69e-07	6.28e-05		ENSGALG00000005580	3.7354	7.05871	65.6275	0.00011391	0.0107521		ENSGALG00000041962	1.62531	5.48825	50.4398	0.000253033	0.0236597		ENSGALG00000054831	4.67549	2.69578	63.7617	5.74724e-05	0.00541431		ENSGALG00000042647	4.24526	4.24531	126.378	3.84069e-06	0.000358997
ENSGALG00000005688	-4.97464	3.08476	230.812	6.76e-07	6.28e-05		ENSGALG00000011153	-7.04938	6.51075	65.358	0.000115344	0.0107722		ENSGALG00000014122	-1.98088	7.25608	50.307	0.000255018	0.0236597		ENSGALG00000001183	1.51264	7.1025	63.5292	5.82013e-05	0.00541431		ENSGALG00000038032	-2.12914	5.23506	126.366	3.8421e-06	0.000358997
ENSGALG00000052892	-7.09698	5.46703	230.69	6.77e-07	6.28e-05		ENSGALG00000017091	-7.93241	4.3753	65.3214	0.00011554	0.0107722		ENSGALG00000016595	2.54501	7.59922	50.2599	0.000255727	0.0236597		ENSGALG00000006942	2.25098	5.21536	63.511	5.82587e-05	0.00541431		ENSGALG00000011881	-3.23297	4.88729	126.292	3.85053e-06	0.000358997
ENSGALG00000028484	-2.96037	8.81476	230.583	6.78e-07	6.28e-05		ENSGALG00000001856	3.8329	4.27247	64.8989	0.000117841	0.0108573		ENSGALG00000025729	10.2802	1.48279	102.262	0.000256115	0.0236597		ENSGALG00000013993	3.85935	3.98032	63.4572	5.84291e-05	0.00541431		ENSGALG00000048349	-4.88213	3.74192	125.735	3.91476e-06	0.00036276
ENSGALG00000008713	5.47335	5.40988	229.084	6.94e-07	6.4e-05		ENSGALG00000041680	4.76401	4.91269	64.6943	0.000118976	0.0108573		ENSGALG00000049661	10.9473	2.13643	101.994	0.000257608	0.0236597		ENSGALG00000005845	-2.70887	8.27373	63.2025	5.92453e-05	0.00545667		ENSGALG00000001262	2.17412	5.9277	125.361	3.95868e-06	0.000364607
ENSGALG00000028595	5.76075	5.9964	227.754	7.09e-07	6.46e-05		ENSGALG00000013809	3.9807	10.0045	64.6396	0.000119282	0.0108573		ENSGALG00000021301	2.9487	5.06033	49.9692	0.000260159	0.0236597		ENSGALG00000000681	-1.50735	7.22478	62.8651	6.03486e-05	0.00548143		ENSGALG00000010497	2.9911	5.39578	125.033	3.99783e-06	0.000365994
ENSGALG00000033144	7.32681	4.61969	227.393	7.13e-07	6.46e-05		ENSGALG00000013848	2.50155	6.38138	64.6083	0.000119458	0.0108573		ENSGALG00000053043	2.54224	7.02903	49.9009	0.000261215	0.0236597		ENSGALG00000011511	2.68174	7.51061	62.8206	6.04959e-05	0.00548143		ENSGALG00000014737	-2.03013	7.59943	124.48	4.06465e-06	0.000369883
ENSGALG00000035219	-10.6644	10.6687	227.244	7.15e-07	6.46e-05		ENSGALG00000047000	2.41244	5.10765	64.5074	0.000120026	0.0108573		ENSGALG00000004046	-3.09337	3.57641	49.6373	0.000265342	0.0236597		ENSGALG00000050425	-1.50753	6.99891	62.7675	6.06725e-05	0.00548143		ENSGALG00000005398	2.15609	6.1556	124.2	4.09907e-06	0.000370795
ENSGALG00000044649	-4.4999	5.31973	226.997	7.18e-07	6.46e-05		ENSGALG00000029502	-9.38392	5.48088	64.2179	0.000121676	0.0109415		ENSGALG00000001311	4.94472	3.53954	49.6365	0.000265355	0.0236597		ENSGALG00000015110	-3.93488	10.0186	62.6824	6.09569e-05	0.00548143		ENSGALG00000003881	-3.5767	3.23319	123.507	4.18585e-06	0.000376405
ENSGALG00000038399	-5.7306	6.16005	226.255	7.27e-07	6.49e-05		ENSGALG00000016912	-12.0116	3.02459	141.131	0.000123159	0.0109693		ENSGALG00000003952	11.365	2.54827	99.6863	0.00027102	0.0236597		ENSGALG00000006598	-5.8057	7.87748	62.5519	6.13961e-05	0.00548845		ENSGALG00000036286	-2.83806	6.44252	122.77	4.28059e-06	0.00038266
ENSGALG00000017350	3.00053	5.97745	225.72	7.33e-07	6.5e-05		ENSGALG00000005475	2.76671	7.48375	63.9158	0.000123429	0.0109693		ENSGALG00000046775	10.3656	1.56605	99.6175	0.000271435	0.0236597		ENSGALG00000004725	2.4121	9.16998	62.3709	6.20119e-05	0.00551108		ENSGALG00000004593	-4.22012	3.882	122.525	4.31277e-06	0.000383282
ENSGALG00000014798	-4.09943	7.2199	225.502	7.35e-07	6.5e-05		ENSGALG00000013817	2.38374	4.47517	63.6899	0.000124762	0.0110233		ENSGALG00000006609	-2.50481	4.47347	49.2165	0.000272109	0.0236597		ENSGALG00000008237	-2.47953	6.62096	61.7998	6.40064e-05	0.00563408		ENSGALG00000027853	4.54916	6.69194	122.231	4.35163e-06	0.00038392
ENSGALG00000014897	3.98533	6.44477	223.997	7.54e-07	6.62e-05		ENSGALG00000005077	-9.54479	4.30534	63.3139	0.000127022	0.0111334		ENSGALG00000006044	10.2084	1.41286	99.4959	0.000272171	0.0236597		ENSGALG00000007383	4.03535	2.77536	61.7631	6.41374e-05	0.00563408		ENSGALG00000040360	-3.8037	4.47078	121.814	4.40761e-06	0.00038392
ENSGALG00000009846	3.93929	6.21454	223.331	7.62e-07	6.64e-05		ENSGALG00000030613	-10.274	5.32825	63.2398	0.000127473	0.0111334		ENSGALG00000041153	3.4111	3.57341	49.1533	0.000273145	0.0236597		ENSGALG00000008163	-1.61282	7.37556	61.4469	6.52799e-05	0.00567588		ENSGALG00000012987	-3.89328	2.47826	121.788	4.41115e-06	0.00038392
ENSGALG00000016920	5.44674	3.22632	223.106	7.65e-07	6.64e-05		ENSGALG00000008970	-4.52086	5.65498	62.9982	0.00012896	0.0111989		ENSGALG00000023847	4.16358	2.15225	49.1394	0.000273373	0.0236597		ENSGALG00000009438	-1.33332	6.80045	61.4249	6.53602e-05	0.00567588		ENSGALG00000012885	3.98644	2.71884	121.715	4.421e-06	0.00038392
ENSGALG00000001727	3.99703	4.88839	221.261	7.88e-07	6.75e-05		ENSGALG00000047077	2.26299	7.79714	62.809	0.000130141	0.0112372		ENSGALG00000015172	7.81961	3.50051	49.0432	0.000274962	0.0236597		ENSGALG00000038003	-1.61283	8.38282	61.1896	6.62284e-05	0.00568652		ENSGALG00000004465	-3.07652	6.08993	120.342	4.6125e-06	0.000398273
ENSGALG00000007331	3.74748	5.77836	221.054	7.91e-07	6.75e-05		ENSGALG00000005061	2.0418	5.95422	62.6558	0.000131107	0.0112567		ENSGALG00000012150	1.97901	5.72147	49.0068	0.000275566	0.0236597		ENSGALG00000040793	-1.7775	8.77129	61.1732	6.62894e-05	0.00568652		ENSGALG00000000438	-2.16768	4.39665	120.061	4.65304e-06	0.000399505
ENSGALG00000010593	-3.51851	7.58287	220.445	7.99e-07	6.75e-05		ENSGALG00000008335	-4.2948	4.53508	62.4093	0.000132681	0.0112959		ENSGALG00000006242	8.20588	1.32565	48.554	0.000283227	0.0237243		ENSGALG00000052892	-4.85628	3.39484	61.0886	6.66053e-05	0.00568652		ENSGALG00000041708	-6.92977	7.9635	119.77	4.69529e-06	0.000400867
ENSGALG00000002789	-7.57376	6.86634	220.192	8.02e-07	6.75e-05		ENSGALG00000023781	-10.9013	1.92837	136.275	0.00013323	0.0112959		ENSGALG00000041221	-2.55799	3.95265	48.4914	0.000284307	0.0237243		ENSGALG00000001483	2.45836	5.24827	60.8248	6.76031e-05	0.00571999		ENSGALG00000004342	-2.33006	4.3007	119.449	4.74273e-06	0.000402655
ENSGALG00000016547	-3.48194	6.51742	219.88	8.06e-07	6.75e-05		ENSGALG00000010497	2.88936	5.47368	62.0398	0.000135087	0.0112959		ENSGALG00000017169	3.31887	7.22523	48.4884	0.000284359	0.0237243		ENSGALG00000002182	-7.92889	8.16665	60.7863	6.77501e-05	0.00571999		ENSGALG00000015874	-4.21927	3.80406	118.829	4.83579e-06	0.000406425
ENSGALG00000015126	4.84093	3.4465	219.418	8.12e-07	6.75e-05		ENSGALG00000016420	-1.88556	5.35084	61.9842	0.000135454	0.0112959		ENSGALG00000035645	-1.63709	7.3759	48.4679	0.000284715	0.0237243		ENSGALG00000055117	-5.76594	7.39641	60.6862	6.81349e-05	0.0057207		ENSGALG00000033231	-3.20889	4.67522	118.751	4.84757e-06	0.000406425
ENSGALG00000004112	-2.8065	6.09127	218.942	8.19e-07	6.75e-05		ENSGALG00000039563	1.6935	6.48638	61.9473	0.000135698	0.0112959		ENSGALG00000002008	3.28981	4.22121	48.4155	0.000285626	0.0237243		ENSGALG00000001872	-2.0935	7.82611	60.5515	6.86568e-05	0.00572546		ENSGALG00000010195	-4.96051	2.71864	118.378	4.90485e-06	0.000406425
ENSGALG00000009052	-3.20361	9.03693	218.493	8.25e-07	6.75e-05		ENSGALG00000030008	-11.5707	2.58787	134.693	0.000136768	0.0112959		ENSGALG00000053627	-2.55792	5.11927	48.3876	0.000286113	0.0237243		ENSGALG00000019077	-3.66152	6.463	60.4776	6.89452e-05	0.00572546		ENSGALG00000009365	2.26573	9.5881	118.28	4.92011e-06	0.000406425
ENSGALG00000003562	3.71751	4.85504	217.894	8.33e-07	6.75e-05		ENSGALG00000016457	-3.84173	3.91051	61.682	0.000137472	0.0112959		ENSGALG00000044391	-3.8158	2.30684	48.3112	0.000287449	0.0237243		ENSGALG00000021047	1.68084	5.43509	60.3164	6.95799e-05	0.00574677		ENSGALG00000002347	-2.06526	7.87479	118.125	4.94426e-06	0.000406425
ENSGALG00000011395	-2.81837	7.51138	217.88	8.33e-07	6.75e-05		ENSGALG00000013229	2.75307	6.05335	61.5848	0.000138129	0.0112959		ENSGALG00000016702	2.51939	4.66768	48.214	0.000289163	0.0237243		ENSGALG00000005846	2.07416	7.40524	59.9401	7.10899e-05	0.00581059		ENSGALG00000003011	-3.99252	6.71369	118.103	4.94759e-06	0.000406425
ENSGALG00000005502	-5.88813	5.62302	217.853	8.34e-07	6.75e-05		ENSGALG00000009095	5.68938	10.1188	61.5664	0.000138254	0.0112959		ENSGALG00000049260	10.6536	1.84784	96.395	0.000291947	0.0237243		ENSGALG00000016774	-3.74563	4.08532	59.9334	7.11174e-05	0.00581059		ENSGALG00000030011	-3.53216	2.90126	117.773	4.99955e-06	0.000408485
ENSGALG00000028880	-3.9408	8.82491	217.593	8.37e-07	6.75e-05		ENSGALG00000053217	4.67929	4.05186	61.2185	0.000140643	0.0113274		ENSGALG00000010186	-2.42709	7.97428	47.9781	0.000293376	0.0237243		ENSGALG00000006543	-1.81418	7.50004	59.7248	7.19727e-05	0.00584903		ENSGALG00000006755	-3.68631	3.97413	117.286	5.07757e-06	0.000410671
ENSGALG00000010674	7.03694	4.44665	217.538	8.38e-07	6.75e-05		ENSGALG00000034354	1.83009	6.49555	61.1624	0.000141033	0.0113274		ENSGALG00000052370	8.83481	3.60371	47.9718	0.00029349	0.0237243		ENSGALG00000012530	-1.65285	7.2517	59.5502	7.26987e-05	0.00587661		ENSGALG00000008811	2.80994	5.9987	117.268	5.08036e-06	0.000410671
ENSGALG00000017128	5.20753	4.95266	217.406	8.4e-07	6.75e-05		ENSGALG00000002632	-5.40358	3.81068	61.0983	0.000141481	0.0113274		ENSGALG00000041263	2.7681	4.51138	47.8216	0.000296217	0.023818		ENSGALG00000013377	-1.93086	6.28383	59.3396	7.35865e-05	0.0059169		ENSGALG00000014897	-2.51464	4.94719	117.085	5.11017e-06	0.000410895
ENSGALG00000012987	5.82908	4.5021	216.702	8.5e-07	6.8e-05		ENSGALG00000008127	-12.4137	3.4235	132.418	0.000142093	0.0113274		ENSGALG00000012941	4.66383	1.7763	47.6589	0.000299207	0.0239318		ENSGALG00000054822	-4.37718	4.10643	59.195	7.42046e-05	0.00593519		ENSGALG00000014690	-2.23605	9.27428	116.194	5.25776e-06	0.000420538
ENSGALG00000038733	2.36702	5.59854	215.68	8.65e-07	6.87e-05		ENSGALG00000026214	8.53323	1.29814	60.9483	0.000142536	0.0113274		ENSGALG00000003904	10.9176	2.10706	94.804	0.000302901	0.0240977		ENSGALG00000035219	-7.35201	7.49049	59.0515	7.48236e-05	0.00595338		ENSGALG00000004948	1.83902	6.56695	115.34	5.40443e-06	0.000428354
ENSGALG00000003584	4.86706	7.84639	215.421	8.68e-07	6.87e-05		ENSGALG00000008621	-5.1371	6.31072	60.8671	0.000143111	0.0113274		ENSGALG00000047400	10.1281	1.33462	94.4542	0.000305389	0.0240977		ENSGALG00000002421	-1.64466	9.16629	58.8187	7.58429e-05	0.00596563		ENSGALG00000007550	-3.42729	5.93023	115.184	5.43182e-06	0.000428354
ENSGALG00000043734	4.55634	6.17435	214.737	8.78e-07	6.89e-05		ENSGALG00000054937	-11.1772	2.19961	131.034	0.000145479	0.0114091		ENSGALG00000003851	2.02779	5.2631	47.2951	0.000306038	0.0240977		ENSGALG00000004946	-2.08678	10.7186	58.796	7.59432e-05	0.00596563		ENSGALG00000039576	-4.28728	3.44548	115.137	5.44004e-06	0.000428354
ENSGALG00000054273	-2.51703	6.63933	214.67	8.79e-07	6.89e-05		ENSGALG00000011541	3.04029	8.36104	60.5144	0.000145645	0.0114091		ENSGALG00000041760	1.99863	8.09282	46.8702	0.000314274	0.0245224		ENSGALG00000039741	-4.76898	6.61161	58.7481	7.61553e-05	0.00596563		ENSGALG00000007191	-5.96366	5.0818	114.672	5.5226e-06	0.000430248
ENSGALG00000001094	-6.28728	7.5914	214.218	8.86e-07	6.91e-05		ENSGALG00000031227	2.65732	5.35379	60.1646	0.000148216	0.0115105		ENSGALG00000012211	-4.82367	7.20302	46.6794	0.000318066	0.0245224		ENSGALG00000036286	-2.89767	7.25497	58.4942	7.72925e-05	0.00600446		ENSGALG00000016522	-5.2735	4.43439	114.558	5.54322e-06	0.000430248
ENSGALG00000011041	5.39423	5.74439	213.514	8.97e-07	6.95e-05		ENSGALG00000016665	3.47647	9.09047	60.1092	0.000148629	0.0115105		ENSGALG00000047451	10.113	1.31996	92.7184	0.000318176	0.0245224		ENSGALG00000010237	-5.30648	11.7036	58.4449	7.75155e-05	0.00600446		ENSGALG00000012300	-2.79794	3.40638	114.428	5.56671e-06	0.000430248
ENSGALG00000024047	3.28479	6.71522	212.878	9.07e-07	6.99e-05		ENSGALG00000029545	2.35546	5.93013	60.0283	0.000149233	0.0115105		ENSGALG00000005258	10.0474	1.25623	92.6949	0.000318354	0.0245224		ENSGALG00000004276	-2.92472	6.38677	58.3744	7.78363e-05	0.00600446		ENSGALG00000011847	3.46186	6.72855	114.369	5.57735e-06	0.000430248
ENSGALG00000010303	-5.97833	6.23217	212.325	9.15e-07	7.02e-05		ENSGALG00000012119	-10.0635	5.12112	59.9306	0.000149969	0.0115105		ENSGALG00000004467	-2.12219	5.91061	46.6081	0.000319499	0.0245224		ENSGALG00000033855	-1.75763	6.37927	58.2087	7.8597e-05	0.00603252		ENSGALG00000054659	4.34264	5.65323	113.791	5.68358e-06	0.000436229
ENSGALG00000005713	-3.15796	7.79606	210.475	9.45e-07	7.16e-05		ENSGALG00000000379	-9.43681	4.19848	59.8235	0.00015078	0.0115146		ENSGALG00000005005	2.51522	4.86866	46.4912	0.000321866	0.0245777		ENSGALG00000005597	-2.12454	9.8657	57.9365	7.98663e-05	0.00609914		ENSGALG00000015709	-3.26629	7.8051	112.966	5.83975e-06	0.000443701
ENSGALG00000002428	12.201	7.99152	210.276	9.48e-07	7.16e-05		ENSGALG00000007128	-3.07586	7.5882	59.5466	0.000152905	0.0115157		ENSGALG00000047278	10.4988	1.69621	91.9421	0.000324144	0.0245777		ENSGALG00000016917	-1.71873	4.89385	57.6883	8.10469e-05	0.00615835		ENSGALG00000015284	2.51215	7.39515	112.912	5.85023e-06	0.000443701
ENSGALG00000001207	-6.10052	4.50168	209.685	9.58e-07	7.16e-05		ENSGALG00000004088	-2.95801	5.57378	59.4153	0.000153926	0.0115157		ENSGALG00000016583	3.10749	6.35797	46.2842	0.000326115	0.0245777		ENSGALG00000007178	2.81221	5.22361	57.2513	8.31792e-05	0.00622826		ENSGALG00000002771	7.35575	7.47609	112.817	5.86852e-06	0.000443701
ENSGALG00000014425	6.00315	5.89657	209.533	9.6e-07	7.16e-05		ENSGALG00000003078	2.81232	9.09986	59.4056	0.000154002	0.0115157		ENSGALG00000011608	-4.43899	6.1915	46.2005	0.000327854	0.0245777		ENSGALG00000000972	-2.09545	5.03258	57.1792	8.35377e-05	0.00622826		ENSGALG00000036728	-6.47398	4.05361	112.412	5.94767e-06	0.000447459
ENSGALG00000047077	-2.7627	7.8267	209.373	9.63e-07	7.16e-05		ENSGALG00000001938	2.59605	7.5775	59.3688	0.000154289	0.0115157		ENSGALG00000040465	-2.33243	7.03996	46.1718	0.000328451	0.0245777		ENSGALG00000011608	-5.64458	7.16271	57.0615	8.41272e-05	0.00622826		ENSGALG00000036645	-6.64681	4.61759	111.722	6.08551e-06	0.000454009
ENSGALG00000030597	4.02177	4.87503	209.274	9.65e-07	7.16e-05		ENSGALG00000001314	-4.41558	4.98082	59.3314	0.000154583	0.0115157		ENSGALG00000013848	2.19775	6.51317	46.0711	0.000330564	0.0245777		ENSGALG00000003681	-1.96482	7.55146	57.0397	8.42371e-05	0.00622826		ENSGALG00000005038	-8.67112	3.33395	111.678	6.09448e-06	0.000454009
ENSGALG00000005030	3.12656	6.10555	209.167	9.66e-07	7.16e-05		ENSGALG00000012710	-11.4296	2.44869	127.034	0.000155945	0.0115384		ENSGALG00000007618	11.6998	2.87957	91.0079	0.000331541	0.0245777		ENSGALG00000014978	-3.35658	9.48229	56.9763	8.45576e-05	0.00622826		ENSGALG00000007412	-11.2318	2.30446	226.409	6.14743e-06	0.000455719
ENSGALG00000032526	3.97605	4.75067	208.421	9.79e-07	7.22e-05		ENSGALG00000050178	2.72635	6.44642	59.1009	0.000156407	0.0115384		ENSGALG00000033295	-4.64755	5.48808	45.921	0.000333747	0.0246211		ENSGALG00000033062	1.75742	6.20873	56.9707	8.45857e-05	0.00622826		ENSGALG00000020210	-3.3979	2.54548	111.015	6.23085e-06	0.000459661
ENSGALG00000006876	-5.46263	13.6466	207.699	9.91e-07	7.26e-05		ENSGALG00000040291	-2.42344	5.37377	58.8312	0.000158577	0.0115473		ENSGALG00000045548	2.22567	5.78665	45.6172	0.000340309	0.0249667		ENSGALG00000016797	-2.5083	4.52606	56.9215	8.48358e-05	0.00622826		ENSGALG00000013814	4.10164	2.25035	110.547	6.32967e-06	0.00046265
ENSGALG00000008237	-4.34684	8.19177	207.564	9.94e-07	7.26e-05		ENSGALG00000004363	2.03782	6.67265	58.7639	0.000159125	0.0115473		ENSGALG00000039710	-1.96498	5.65474	45.553	0.000341718	0.0249667		ENSGALG00000043035	3.68868	3.13054	56.6791	8.60796e-05	0.00627408		ENSGALG00000017073	-3.37958	4.32633	110.535	6.33226e-06	0.00046265
ENSGALG00000020392	-2.76034	5.31673	206.993	1e-06	7.3e-05		ENSGALG00000051412	-3.10426	3.56609	58.6115	0.000160374	0.0115473		ENSGALG00000029571	2.19057	7.04481	45.4155	0.00034476	0.0250573		ENSGALG00000008676	-1.89803	7.15706	56.6394	8.62856e-05	0.00627408		ENSGALG00000036871	3.41998	7.30856	110.035	6.43987e-06	0.000468261
ENSGALG00000045548	4.06326	5.27174	206.687	1.01e-06	7.3e-05		ENSGALG00000049427	6.19827	7.07143	58.602	0.000160452	0.0115473		ENSGALG00000016454	1.68369	5.30437	45.3358	0.000346539	0.0250573		ENSGALG00000007409	-2.74664	2.99883	56.33	8.7912e-05	0.00633631		ENSGALG00000015326	2.57035	9.02078	109.396	6.58067e-06	0.000474612
ENSGALG00000008584	7.1119	5.66644	205.824	1.02e-06	7.35e-05		ENSGALG00000003742	-6.18963	4.17713	58.5472	0.000160905	0.0115473		ENSGALG00000003921	-1.77549	5.08222	45.1197	0.000351425	0.0250573		ENSGALG00000040549	-2.80452	3.79524	56.3061	8.8039e-05	0.00633631		ENSGALG00000005739	4.01324	8.11826	109.278	6.60715e-06	0.000474612
ENSGALG00000003475	-2.86418	9.59528	205.809	1.02e-06	7.35e-05		ENSGALG00000017323	2.10754	5.68095	58.5252	0.000161087	0.0115473		ENSGALG00000009805	3.49147	3.50248	44.998	0.000354215	0.0250573		ENSGALG00000006560	-1.8613	8.3438	56.24	8.83923e-05	0.00633631		ENSGALG00000023521	-4.65451	2.64183	109.217	6.62089e-06	0.000474612
ENSGALG00000003426	-5.38716	4.56061	205.486	1.03e-06	7.35e-05		ENSGALG00000042077	-7.33888	5.57299	58.2428	0.000163449	0.0116132		ENSGALG00000054792	9.7903	1.00765	88.2526	0.000354823	0.0250573		ENSGALG00000002150	2.36635	5.2569	55.962	8.98969e-05	0.00639127		ENSGALG00000010233	4.30923	7.57838	109.028	6.66365e-06	0.000475434
ENSGALG00000000220	-2.72155	7.85721	205.102	1.04e-06	7.37e-05		ENSGALG00000015422	6.6147	4.80753	58.2329	0.000163533	0.0116132		ENSGALG00000051264	10.3677	1.56825	88.197	0.000355317	0.0250573		ENSGALG00000042895	-1.80852	7.10096	55.8719	9.03919e-05	0.00639127		ENSGALG00000048674	-3.5844	4.82016	108.751	6.72687e-06	0.000477702
ENSGALG00000015660	3.6482	5.89033	204.849	1.04e-06	7.37e-05		ENSGALG00000013239	-11.3377	2.3581	123.784	0.00016526	0.0116812		ENSGALG00000015030	3.30856	10.026	44.8506	0.000357637	0.0250573		ENSGALG00000001750	-2.16251	7.95265	55.8165	9.06974e-05	0.00639127		ENSGALG00000043597	-2.73337	3.48762	108.521	6.78001e-06	0.000479236
ENSGALG00000004162	5.57493	2.9541	204.579	1.05e-06	7.37e-05		ENSGALG00000034716	3.7011	5.69612	57.7673	0.00016753	0.011716		ENSGALG00000007253	-3.08146	3.77229	44.8369	0.000357955	0.0250573		ENSGALG00000028815	-5.74709	3.31299	55.7815	9.08911e-05	0.00639127		ENSGALG00000033063	-3.46241	3.58527	108.29	6.8339e-06	0.000479461
ENSGALG00000002913	-3.35134	6.52457	204.248	1.05e-06	7.37e-05		ENSGALG00000005551	2.86345	10.0894	57.6763	0.000168326	0.011716		ENSGALG00000012336	1.5575	6.76409	44.8005	0.000358808	0.0250573		ENSGALG00000028595	2.95446	6.26771	55.7149	9.12618e-05	0.00639127		ENSGALG00000000364	3.46941	8.25715	108.237	6.84628e-06	0.000479461
ENSGALG00000019228	3.70016	4.46169	203.582	1.07e-06	7.37e-05		ENSGALG00000004538	6.87889	6.65344	57.6156	0.00016886	0.011716		ENSGALG00000000059	3.85878	2.75852	44.7733	0.000359445	0.0250573		ENSGALG00000040648	3.72668	3.0455	55.5835	9.19981e-05	0.0063939		ENSGALG00000043734	-4.21427	5.67727	107.601	6.99786e-06	0.000487828
ENSGALG00000046550	8.63485	6.82419	203.475	1.07e-06	7.37e-05		ENSGALG00000037618	-5.9721	4.04246	57.5158	0.000169742	0.011716		ENSGALG00000009445	2.39636	6.36952	44.6803	0.000361639	0.0250951		ENSGALG00000034048	-2.91103	5.14512	55.5582	9.21408e-05	0.0063939		ENSGALG00000001506	-2.6234	5.79344	107.057	7.13057e-06	0.000494809
ENSGALG00000014916	-3.4313	8.26353	203.296	1.07e-06	7.37e-05		ENSGALG00000041993	-2.43166	6.07884	57.5002	0.00016988	0.011716		ENSGALG00000006104	-3.98809	3.58382	44.5987	0.000363578	0.025115		ENSGALG00000028484	-1.95635	8.09343	55.4714	9.26323e-05	0.00639878		ENSGALG00000007768	-4.65224	4.79245	106.836	7.18554e-06	0.000496358
ENSGALG00000016511	-5.77878	7.2885	203.275	1.07e-06	7.37e-05		ENSGALG00000042103	5.09203	9.13944	57.4317	0.000170491	0.011716		ENSGALG00000008198	2.02515	5.28365	44.299	0.000370819	0.0251434		ENSGALG00000033038	-2.02803	6.63667	55.3246	9.34709e-05	0.0064275		ENSGALG00000005302	-3.01072	5.28387	106.127	7.36519e-06	0.000506465
ENSGALG00000027240	-2.50917	8.00379	202.654	1.08e-06	7.42e-05		ENSGALG00000003792	4.40702	7.67274	57.3581	0.000171149	0.011716		ENSGALG00000034751	10.0466	1.25538	86.4001	0.000371816	0.0251434		ENSGALG00000006564	-1.76065	7.34702	55.0034	9.53401e-05	0.0065265		ENSGALG00000003443	-4.87855	2.6245	105.63	7.49456e-06	0.000510885
ENSGALG00000015205	-14.9478	5.97992	534.021	1.11e-06	7.59e-05		ENSGALG00000003939	-10.8457	5.59505	57.2516	0.000172107	0.011727		ENSGALG00000032736	-3.71814	7.63061	44.2492	0.00037204	0.0251434		ENSGALG00000027494	-9.02503	3.5046	54.9022	9.59388e-05	0.00653672		ENSGALG00000051782	8.50082	2.1864	105.622	7.4967e-06	0.000510885
ENSGALG00000032563	-2.25302	7.0619	199.766	1.14e-06	7.71e-05		ENSGALG00000011581	-12.099	3.11132	121.323	0.000172854	0.011727		ENSGALG00000052511	2.11105	4.43882	44.2396	0.000372275	0.0251434		ENSGALG00000019514	1.89305	7.8169	54.7811	9.66617e-05	0.00653672		ENSGALG00000044404	-4.03118	4.67552	105.477	7.53492e-06	0.000511197
ENSGALG00000001721	12.7056	3.74685	528.518	1.15e-06	7.71e-05		ENSGALG00000014724	2.59768	6.7368	56.8266	0.000176003	0.011878		ENSGALG00000009511	9.80235	1.0194	86.3502	0.00037229	0.0251434		ENSGALG00000044985	4.59678	2.53246	54.7614	9.67798e-05	0.00653672		ENSGALG00000002260	3.03337	8.61942	105.036	7.65302e-06	0.000514536
ENSGALG00000011881	3.76255	5.54408	199.529	1.15e-06	7.71e-05		ENSGALG00000014236	2.72975	5.50274	56.758	0.000176642	0.011878		ENSGALG00000011379	2.43505	5.03538	43.9585	0.000379275	0.0251434		ENSGALG00000048771	2.32918	6.91744	54.597	9.77735e-05	0.00657462		ENSGALG00000015363	-7.35396	3.52938	104.92	7.68423e-06	0.000514536
ENSGALG00000014907	-2.34912	7.97793	199.081	1.16e-06	7.74e-05		ENSGALG00000029811	-12.4532	3.46275	119.249	0.000179648	0.0120269		ENSGALG00000004665	8.88152	4.61398	43.915	0.000380373	0.0251434		ENSGALG00000016221	4.86694	3.35147	54.5051	9.83341e-05	0.00658319		ENSGALG00000053043	-2.36664	4.51625	104.915	7.6857e-06	0.000514536
ENSGALG00000009959	-3.14717	7.07758	198.506	1.17e-06	7.79e-05		ENSGALG00000015556	-7.4219	4.55278	56.1972	0.000181984	0.0121299		ENSGALG00000011241	-3.69995	6.02604	43.8212	0.000382754	0.0251434		ENSGALG00000004436	2.4125	3.47428	54.1924	0.000100274	0.00668364		ENSGALG00000006110	-3.8616	4.8605	104.595	7.77323e-06	0.000517078
ENSGALG00000011278	-3.0937	6.84401	198.142	1.18e-06	7.79e-05		ENSGALG00000006783	-2.15509	7.14328	56.0473	0.000183448	0.012174		ENSGALG00000015410	9.92752	1.13993	85.1871	0.000383583	0.0251434		ENSGALG00000001975	-1.56251	5.9511	54.0323	0.000101286	0.00670648		ENSGALG00000008663	3.15149	5.48045	104.423	7.82088e-06	0.000517078
ENSGALG00000017394	-2.27393	7.49304	197.748	1.18e-06	7.79e-05		ENSGALG00000031303	1.84699	6.58637	55.7685	0.000186212	0.0122175		ENSGALG00000006368	3.60146	1.70418	43.6845	0.000386263	0.0251434		ENSGALG00000010269	-4.60551	5.66248	53.9762	0.000101643	0.00670648		ENSGALG00000000241	3.16499	7.54516	104.405	7.82576e-06	0.000517078
ENSGALG00000002621	2.38851	6.26379	197.748	1.18e-06	7.79e-05		ENSGALG00000009048	2.11231	6.60776	55.7572	0.000186325	0.0122175		ENSGALG00000020390	9.86799	1.0823	84.6713	0.000388748	0.0251434		ENSGALG00000009842	-1.31705	8.20406	53.8705	0.000102321	0.00670648		ENSGALG00000034232	-3.14918	2.68936	103.465	8.09239e-06	0.000529837
ENSGALG00000015874	4.97713	4.70184	197.093	1.2e-06	7.85e-05		ENSGALG00000015497	-12.7947	3.80241	117.264	0.000186514	0.0122175		ENSGALG00000051309	10.8765	2.06672	84.5614	0.000389862	0.0251434		ENSGALG00000014508	-2.57296	4.69843	53.8611	0.000102382	0.00670648		ENSGALG00000009837	-3.98858	4.17943	103.453	8.09578e-06	0.000529837
ENSGALG00000003235	-2.61044	5.86823	195.307	1.24e-06	8.08e-05		ENSGALG00000003569	2.52437	4.31279	55.6183	0.000187723	0.0122439		ENSGALG00000037257	-10.1847	1.38724	84.4292	0.000391207	0.0251434		ENSGALG00000039468	-2.27714	5.43595	53.7925	0.000102826	0.00670663		ENSGALG00000048759	3.82395	3.70534	103.234	8.1596e-06	0.000529837
ENSGALG00000015683	2.57726	5.80592	194.866	1.25e-06	8.11e-05		ENSGALG00000009098	2.15709	5.81589	55.2409	0.00019159	0.0124117		ENSGALG00000002561	3.74623	4.31379	43.463	0.000392033	0.0251434		ENSGALG00000007114	-3.04992	10.319	53.6672	0.000103642	0.00673095		ENSGALG00000013768	4.73406	3.21081	103.135	8.18869e-06	0.000529837
ENSGALG00000008306	-5.44685	10.8604	193.401	1.28e-06	8.23e-05		ENSGALG00000016579	2.2363	6.57994	55.2084	0.000191929	0.0124117		ENSGALG00000031874	-3.90548	5.39546	43.422	0.000393113	0.0251434		ENSGALG00000010540	4.18616	2.70175	53.5534	0.00010439	0.00675073		ENSGALG00000014908	-6.50017	5.13463	103.014	8.22427e-06	0.000529837
ENSGALG00000010068	13.8786	4.91445	506.229	1.29e-06	8.23e-05		ENSGALG00000013427	3.27201	8.28713	55.1275	0.000192774	0.0124135		ENSGALG00000005478	-1.84325	5.32816	43.2935	0.000396525	0.0251434		ENSGALG00000009100	-2.24179	7.85156	53.3039	0.000106056	0.00681179		ENSGALG00000005710	2.69821	7.23745	102.936	8.2476e-06	0.000529837
ENSGALG00000016522	6.03676	5.3539	193.179	1.29e-06	8.23e-05		ENSGALG00000009519	5.27358	8.10018	54.9703	0.000194429	0.0124672		ENSGALG00000046760	10.119	1.32581	83.618	0.000399611	0.0251434		ENSGALG00000005034	-1.60972	7.60643	53.2778	0.000106231	0.00681179		ENSGALG00000028444	4.31353	2.51904	102.884	8.26291e-06	0.000529837
ENSGALG00000004526	-13.6445	4.6777	506.093	1.29e-06	8.23e-05		ENSGALG00000031416	1.88776	5.94688	54.8356	0.000195862	0.012486		ENSGALG00000034905	-2.677	3.83715	43.1608	0.000400091	0.0251434		ENSGALG00000010798	-2.46542	8.94099	53.1066	0.000107396	0.00685434		ENSGALG00000026808	-9.64596	5.84667	102.53	8.36887e-06	0.000534377
ENSGALG00000010315	-4.22815	5.57695	192.443	1.31e-06	8.3e-05		ENSGALG00000028304	-12.15	3.16165	114.425	0.000197007	0.012486		ENSGALG00000000227	-1.75766	6.21965	43.1496	0.000400393	0.0251434		ENSGALG00000003172	-3.69203	3.83251	53.0482	0.000107797	0.00685434		ENSGALG00000016042	-2.37263	3.71786	102.326	8.43079e-06	0.000535348
ENSGALG00000011511	2.62553	7.39469	192.296	1.31e-06	8.3e-05		ENSGALG00000044326	-8.55031	4.22124	54.6895	0.000197432	0.012486		ENSGALG00000015069	1.88032	5.76146	43.1162	0.000401297	0.0251434		ENSGALG00000039193	1.99221	7.18212	52.6002	0.000110935	0.00700257		ENSGALG00000014678	-2.65809	6.16314	102.192	8.47177e-06	0.000535348
ENSGALG00000015170	-2.85728	6.82216	191.701	1.33e-06	8.3e-05		ENSGALG00000031398	3.12512	4.34309	54.6362	0.000198008	0.012486		ENSGALG00000004525	9.76361	0.981569	83.3889	0.000402031	0.0251434		ENSGALG00000003472	-2.42781	4.03024	52.4656	0.000111901	0.00700257		ENSGALG00000011476	-3.08069	5.80375	102.134	8.48976e-06	0.000535348
ENSGALG00000028326	-9.28905	7.34093	191.621	1.33e-06	8.3e-05		ENSGALG00000005583	2.62805	4.45691	54.5221	0.000199251	0.0125124		ENSGALG00000014408	2.69178	8.13924	43.0655	0.000402675	0.0251434		ENSGALG00000029694	1.80309	4.50552	52.4108	0.000112297	0.00700257		ENSGALG00000051123	4.34562	4.33486	101.865	8.57302e-06	0.000536689
ENSGALG00000015693	-3.39216	7.04667	191.505	1.33e-06	8.3e-05		ENSGALG00000016451	-1.6601	5.68752	54.3351	0.000201309	0.0125209		ENSGALG00000009737	9.96242	1.17364	83.2997	0.00040298	0.0251434		ENSGALG00000002645	3.73042	3.47058	52.3441	0.000112781	0.00700257		ENSGALG00000007543	4.38325	5.47854	101.615	8.65125e-06	0.000536689
ENSGALG00000047488	4.62472	4.29071	191.334	1.33e-06	8.3e-05		ENSGALG00000019690	-7.77845	3.29214	54.3156	0.000201524	0.0125209		ENSGALG00000003770	-4.05942	8.39684	42.9278	0.000406449	0.0251434		ENSGALG00000009507	-2.69251	8.04997	52.2737	0.000113296	0.00700257		ENSGALG00000006198	2.94892	8.42699	101.541	8.67469e-06	0.000536689
ENSGALG00000001506	2.95146	6.25174	191.205	1.34e-06	8.3e-05		ENSGALG00000001525	2.0266	7.32929	54.2	0.000202812	0.0125209		ENSGALG00000001558	1.98004	7.20175	42.8524	0.000408536	0.0251434		ENSGALG00000032247	-2.101	11.812	52.2314	0.000113606	0.00700257		ENSGALG00000015151	2.36436	6.20142	101.351	8.73497e-06	0.000536689
ENSGALG00000003248	-2.34084	8.16041	190.873	1.35e-06	8.32e-05		ENSGALG00000001094	6.49525	7.49224	54.0908	0.000204038	0.0125209		ENSGALG00000052080	9.86988	1.08409	82.5611	0.000410953	0.0251434		ENSGALG00000001207	-5.47456	4.01256	52.1661	0.000114088	0.00700257		ENSGALG00000046455	3.46158	3.46262	101.326	8.74276e-06	0.000536689
ENSGALG00000005503	-2.7546	8.73674	190.307	1.36e-06	8.36e-05		ENSGALG00000055075	-3.84344	4.50315	53.9948	0.000205124	0.0125209		ENSGALG00000011243	8.63539	3.42897	42.7549	0.000411255	0.0251434		ENSGALG00000040492	-1.27096	7.3778	52.1309	0.000114348	0.00700257		ENSGALG00000009422	2.09533	5.0389	101.325	8.74302e-06	0.000536689
ENSGALG00000015367	3.79278	4.98884	190.042	1.37e-06	8.36e-05		ENSGALG00000054048	-3.65271	4.50023	53.9902	0.000205177	0.0125209		ENSGALG00000048800	9.95128	1.16284	82.4905	0.000411728	0.0251434		ENSGALG00000026507	-1.55158	5.84377	52.1225	0.00011441	0.00700257		ENSGALG00000041461	-4.5904	6.84902	101.278	8.75823e-06	0.000536689
ENSGALG00000032841	6.49948	3.83632	189.806	1.37e-06	8.36e-05		ENSGALG00000040248	1.9433	5.83375	53.8294	0.000207014	0.0125209		ENSGALG00000003359	2.04157	8.52839	42.7294	0.000411969	0.0251434		ENSGALG00000030276	1.95452	6.17948	52.0349	0.000115062	0.00700257		ENSGALG00000012488	1.69372	5.99083	101.144	8.80127e-06	0.00053716
ENSGALG00000042739	4.70746	3.87242	189.721	1.38e-06	8.36e-05		ENSGALG00000014267	2.28864	3.90147	53.7664	0.000207739	0.0125209		ENSGALG00000010641	2.08961	8.63371	42.6519	0.000414151	0.0251603		ENSGALG00000032199	-4.0683	6.40445	52.017	0.000115197	0.00700257		ENSGALG00000040993	-2.30979	7.3417	100.967	8.85825e-06	0.000538475
ENSGALG00000010370	3.01706	5.91295	189.475	1.38e-06	8.37e-05		ENSGALG00000037506	-3.47484	3.99529	53.7319	0.000208137	0.0125209		ENSGALG00000006192	10.345	1.54583	82.1439	0.000415558	0.0251603		ENSGALG00000043027	-4.78644	0.856774	51.9361	0.000115804	0.00701143		ENSGALG00000046960	-2.97561	4.17238	100.669	8.95563e-06	0.000542226
ENSGALG00000010478	5.16952	3.88361	188.802	1.4e-06	8.45e-05		ENSGALG00000031529	-2.43753	3.60572	53.7295	0.000208165	0.0125209		ENSGALG00000016665	2.75752	8.83258	42.5156	0.000418027	0.0252093		ENSGALG00000012218	3.0753	4.64157	51.853	0.000116432	0.00702149		ENSGALG00000003568	-2.09131	6.03242	99.9379	9.20023e-06	0.000554825
ENSGALG00000001130	7.5895	5.44389	188.293	1.41e-06	8.49e-05		ENSGALG00000012802	-12.2531	6.95063	53.7051	0.000208448	0.0125209		ENSGALG00000050911	9.83382	1.05015	81.3401	0.000424641	0.025507		ENSGALG00000015264	2.03108	4.67135	51.7697	0.000117065	0.00703178		ENSGALG00000003475	3.20194	9.38716	99.7645	9.25945e-06	0.000556189
ENSGALG00000016884	9.26781	6.39058	187.657	1.43e-06	8.57e-05		ENSGALG00000002237	2.0085	7.46491	53.4766	0.000211119	0.0126016		ENSGALG00000015311	2.33118	6.81191	42.2223	0.000426531	0.0255196		ENSGALG00000013878	-2.22651	6.56006	51.4446	0.000119582	0.00715465		ENSGALG00000030789	-2.93175	4.96901	99.195	9.45733e-06	0.000565839
ENSGALG00000038145	-3.13997	8.81571	186.014	1.48e-06	8.8e-05		ENSGALG00000052003	10.9196	1.93926	110.853	0.00021145	0.0126016		ENSGALG00000037769	-4.09438	3.38455	42.1051	0.000429989	0.0256257		ENSGALG00000036001	-4.60286	11.2579	51.3754	0.000120125	0.007159		ENSGALG00000005030	-3.75648	6.50845	98.5086	9.70294e-06	0.000578257
ENSGALG00000003265	-2.25981	6.91117	185.877	1.48e-06	8.8e-05		ENSGALG00000040097	2.59077	5.99248	53.1595	0.0002149	0.0126847		ENSGALG00000015511	-3.00127	5.41974	41.9727	0.000433941	0.0256614		ENSGALG00000014851	-3.16321	3.64251	51.2455	0.000121156	0.00719222		ENSGALG00000016442	-7.89319	5.92079	98.2382	9.80189e-06	0.00058053
ENSGALG00000035031	4.69927	5.61364	185.107	1.5e-06	8.89e-05		ENSGALG00000013211	5.46386	6.70783	53.0791	0.000215872	0.0126847		ENSGALG00000009134	-4.49636	4.8262	41.9099	0.000435833	0.0256614		ENSGALG00000002022	-2.00216	5.51006	51.1657	0.000121794	0.00720198		ENSGALG00000015091	-2.59488	5.2225	98.1959	9.81748e-06	0.00058053
ENSGALG00000033925	-5.92567	3.95518	184.514	1.52e-06	8.93e-05		ENSGALG00000041754	2.68516	5.74837	53.0541	0.000216176	0.0126847		ENSGALG00000042082	8.45684	3.17922	41.8639	0.000437225	0.0256614		ENSGALG00000016808	-1.9732	6.67383	50.8897	0.000124035	0.00726166		ENSGALG00000016937	-4.64742	2.10225	98.067	9.86518e-06	0.00058109
ENSGALG00000011291	-2.28107	5.56696	184.486	1.52e-06	8.93e-05		ENSGALG00000016635	-10.6062	5.30704	53.0452	0.000216285	0.0126847		ENSGALG00000046774	12.0163	3.19339	80.2566	0.000437342	0.0256614		ENSGALG00000033638	-1.81589	5.31245	50.8672	0.000124221	0.00726166		ENSGALG00000013640	-5.58694	4.44428	97.9392	9.91279e-06	0.00058164
ENSGALG00000017062	-2.43298	5.76476	183.565	1.55e-06	9.05e-05		ENSGALG00000015107	5.02142	9.92179	52.8218	0.000219024	0.0126847		ENSGALG00000011812	-2.3685	3.92911	41.698	0.000442294	0.0257841		ENSGALG00000006506	-1.7974	8.07837	50.8509	0.000124354	0.00726166		ENSGALG00000053543	3.34809	2.71805	97.8338	9.95225e-06	0.000581709
ENSGALG00000041760	2.35309	7.70679	183.412	1.56e-06	9.05e-05		ENSGALG00000034616	7.83338	9.32603	52.7975	0.000219325	0.0126847		ENSGALG00000049913	10.3404	1.54141	79.8025	0.000442828	0.0257841		ENSGALG00000010818	-1.54377	6.37417	50.7496	0.000125192	0.00726166		ENSGALG00000006494	2.09091	8.62064	97.1711	1.02049e-05	0.000594184
ENSGALG00000011680	-2.66803	4.70051	181.764	1.61e-06	9.32e-05		ENSGALG00000003457	-3.98279	4.73765	52.7291	0.000220174	0.0126847		ENSGALG00000013427	-3.37904	5.39243	41.4756	0.000449214	0.0259374		ENSGALG00000008663	2.47822	5.51739	50.6138	0.000126328	0.00726166		ENSGALG00000001749	2.69934	6.20693	97.0297	1.02599e-05	0.000594184
ENSGALG00000003185	-2.06179	8.266	181.164	1.63e-06	9.38e-05		ENSGALG00000013112	-6.13625	5.15219	52.7233	0.000220246	0.0126847		ENSGALG00000029648	11.0009	2.18957	79.1801	0.000450507	0.0259374		ENSGALG00000030253	-1.3567	7.50822	50.585	0.00012657	0.00726166		ENSGALG00000031416	1.92087	5.87204	96.9706	1.0283e-05	0.000594184
ENSGALG00000010664	-4.36376	5.45692	180.709	1.64e-06	9.38e-05		ENSGALG00000008281	-10.6391	1.6717	108.716	0.000220828	0.0126847		ENSGALG00000020193	10.3954	1.59514	79.0443	0.000452208	0.0259374		ENSGALG00000040397	1.93597	4.63772	50.3777	0.000128332	0.00726166		ENSGALG00000001048	2.30894	6.99125	96.8247	1.03402e-05	0.000595228
ENSGALG00000031487	-2.5602	5.57421	180.684	1.64e-06	9.38e-05		ENSGALG00000006583	-10.4853	5.23833	52.6344	0.000221358	0.0126847		ENSGALG00000022030	1.68036	5.47666	41.3782	0.000452288	0.0259374		ENSGALG00000027514	2.33605	6.40796	50.373	0.000128373	0.00726166		ENSGALG00000009846	-3.88303	5.98957	96.5579	1.04459e-05	0.000595881
ENSGALG00000004742	12.9852	4.02475	462.397	1.65e-06	9.38e-05		ENSGALG00000015348	-6.50227	4.40635	52.5065	0.000222968	0.0126847		ENSGALG00000037950	2.86257	2.85895	41.2038	0.000457857	0.0259411		ENSGALG00000023812	2.47593	4.12826	50.3646	0.000128444	0.00726166		ENSGALG00000016312	-2.14665	5.17938	96.507	1.04663e-05	0.000595881
ENSGALG00000035360	-2.97834	9.46571	180.458	1.65e-06	9.38e-05		ENSGALG00000051146	2.31992	7.79848	52.4113	0.000224178	0.0126847		ENSGALG00000014371	1.6258	6.12398	41.1709	0.000458921	0.0259411		ENSGALG00000002001	1.39966	5.92925	50.3553	0.000128524	0.00726166		ENSGALG00000054273	1.93748	6.57051	96.4441	1.04914e-05	0.000595881
ENSGALG00000015086	2.84993	6.20645	180.266	1.66e-06	9.38e-05		ENSGALG00000016548	2.10146	7.36507	52.3802	0.000224574	0.0126847		ENSGALG00000050802	10.6937	1.88708	78.3995	0.000460413	0.0259411		ENSGALG00000038336	-2.16733	6.40965	50.234	0.000129572	0.00726166		ENSGALG00000002913	2.21708	6.49908	96.4019	1.05084e-05	0.000595881
ENSGALG00000029652	2.44114	5.13586	180.103	1.66e-06	9.38e-05		ENSGALG00000015027	-2.80133	4.70764	52.2526	0.000226212	0.0126847		ENSGALG00000005291	2.89703	6.85023	41.0997	0.000461228	0.0259411		ENSGALG00000005815	-1.59009	7.15884	50.1803	0.000130039	0.00726166		ENSGALG00000009731	-4.33595	4.32607	96.2296	1.05779e-05	0.000597592
ENSGALG00000020417	-2.51706	7.16355	179.866	1.67e-06	9.39e-05		ENSGALG00000002854	2.35251	7.15208	52.2087	0.000226778	0.0126847		ENSGALG00000011432	-1.75456	7.23623	41.0791	0.000461897	0.0259411		ENSGALG00000012216	-1.36272	6.67657	50.1792	0.000130049	0.00726166		ENSGALG00000009029	-2.78077	5.53657	95.757	1.07715e-05	0.000606278
ENSGALG00000016639	-3.1558	5.36115	179.377	1.69e-06	9.44e-05		ENSGALG00000014721	3.243	7.09808	52.1959	0.000226945	0.0126847		ENSGALG00000002708	-3.6124	4.85211	41.0453	0.000463	0.0259411		ENSGALG00000031553	2.22583	5.71509	50.103	0.000130715	0.00726166		ENSGALG00000049193	-6.99789	4.35382	95.4239	1.09107e-05	0.000607438
ENSGALG00000005475	-2.65651	7.60151	179.258	1.69e-06	9.44e-05		ENSGALG00000007716	1.65257	5.16231	52.189	0.000227034	0.0126847		ENSGALG00000023172	10.1119	10.6802	40.9834	0.000465028	0.0259411		ENSGALG00000004833	-2.22438	7.83475	50.0583	0.000131108	0.00726166		ENSGALG00000014935	3.91924	5.08265	95.3894	1.09253e-05	0.000607438
ENSGALG00000036001	-4.74723	11.2688	178.534	1.71e-06	9.54e-05		ENSGALG00000030450	-4.26813	4.29229	51.8789	0.000231099	0.0127747		ENSGALG00000002285	1.62884	5.62812	40.909	0.000467485	0.0259411		ENSGALG00000041717	-2.4262	4.06672	50.0289	0.000131367	0.00726166		ENSGALG00000001645	2.89096	5.43685	95.3136	1.09573e-05	0.000607438
ENSGALG00000003948	-3.09785	8.30153	177.986	1.73e-06	9.61e-05		ENSGALG00000012801	-13.3868	4.39204	106.342	0.000231959	0.0127747		ENSGALG00000034567	9.90416	1.11712	76.8266	0.000481343	0.0259411		ENSGALG00000022871	-1.6015	7.61555	50.024	0.00013141	0.00726166		ENSGALG00000006520	-2.86163	4.2792	95.2549	1.09822e-05	0.000607438
ENSGALG00000005774	7.8359	5.64834	176.028	1.8e-06	9.93e-05		ENSGALG00000039942	-2.25162	7.52758	51.7923	0.000232251	0.0127747		ENSGALG00000035378	2.30814	5.66847	40.4227	0.000483943	0.0259411		ENSGALG00000004474	-1.66163	6.525	49.985	0.000131756	0.00726166		ENSGALG00000011823	3.44374	6.84696	95.2319	1.0992e-05	0.000607438
ENSGALG00000003529	-5.31049	6.26586	175.758	1.81e-06	9.93e-05		ENSGALG00000050001	1.81372	5.94297	51.7179	0.000233246	0.0127747		ENSGALG00000013663	11.1519	2.3379	76.3479	0.000487983	0.0259411		ENSGALG00000041932	-8.23297	7.21613	49.9224	0.000132312	0.00726166		ENSGALG00000000470	-1.66132	6.72134	94.9786	1.11003e-05	0.000611202
ENSGALG00000015110	-4.9995	10.9083	175.757	1.81e-06	9.93e-05		ENSGALG00000017195	-9.7954	5.46334	51.7002	0.000233484	0.0127747		ENSGALG00000049947	9.98086	1.19155	76.3354	0.000488158	0.0259411		ENSGALG00000027429	2.99808	5.95416	49.917	0.00013236	0.00726166		ENSGALG00000015624	-2.2203	10.037	94.8173	1.117e-05	0.000612819
ENSGALG00000005820	-2.78267	7.02401	175.665	1.82e-06	9.93e-05		ENSGALG00000055117	3.05489	6.98521	51.6849	0.000233689	0.0127747		ENSGALG00000009048	1.92507	6.84165	40.2767	0.000489034	0.0259411		ENSGALG00000009596	-2.32119	7.96481	49.6766	0.000134526	0.00728397		ENSGALG00000016547	2.48257	6.45817	94.4691	1.13223e-05	0.00061707
ENSGALG00000014734	-6.159	7.64538	174.949	1.84e-06	0.000100369		ENSGALG00000003747	-7.3106	5.55279	51.4711	0.000236589	0.0128251		ENSGALG00000049484	-2.81159	5.45557	40.2314	0.000490626	0.0259411		ENSGALG00000010875	2.07249	4.41117	49.6761	0.00013453	0.00728397		ENSGALG00000016817	-3.43039	4.70726	94.4042	1.1351e-05	0.00061707
ENSGALG00000004655	-3.33028	6.90683	174.813	1.85e-06	0.000100369		ENSGALG00000005314	1.96572	6.86735	51.3004	0.000238938	0.0128251		ENSGALG00000047942	9.98923	1.19955	76.1402	0.000490905	0.0259411		ENSGALG00000004653	10.1909	1.38161	84.2207	0.000134684	0.00728397		ENSGALG00000016314	2.09244	8.10655	94.3452	1.13772e-05	0.00061707
ENSGALG00000049372	-2.44573	5.73035	173.924	1.88e-06	0.000100471		ENSGALG00000004106	3.95926	8.89623	51.2103	0.00024019	0.0128251		ENSGALG00000051952	10.0685	1.27662	76.1388	0.000490925	0.0259411		ENSGALG00000009805	4.52459	3.24179	49.6592	0.000134684	0.00728397		ENSGALG00000014944	8.42879	4.32505	94.2715	1.14099e-05	0.00061707
ENSGALG00000005125	2.51535	6.76441	173.81	1.89e-06	0.000100471		ENSGALG00000054783	-6.26838	6.74303	51.1476	0.000241067	0.0128251		ENSGALG00000028608	6.28464	6.03499	40.2211	0.00049099	0.0259411		ENSGALG00000053371	-2.44664	5.97528	49.4639	0.000136479	0.00734664		ENSGALG00000047320	-3.74156	2.49317	94.1162	1.14794e-05	0.000618625
ENSGALG00000006546	2.39063	8.3446	173.761	1.89e-06	0.000100471		ENSGALG00000036711	-7.61333	5.24568	51.1218	0.000241429	0.0128251		ENSGALG00000016174	1.93275	7.19854	40.1426	0.000493771	0.0259411		ENSGALG00000043006	-1.87992	9.5399	49.3766	0.000137291	0.00734664		ENSGALG00000003832	1.86872	6.01721	93.8022	1.16214e-05	0.000622393
ENSGALG00000037709	-2.41603	6.60069	173.697	1.89e-06	0.000100471		ENSGALG00000040891	-2.37049	6.08119	51.1098	0.000241597	0.0128251		ENSGALG00000011283	-3.39534	2.79308	40.1262	0.000494353	0.0259411		ENSGALG00000005571	-1.35419	6.13078	49.3764	0.000137293	0.00734664		ENSGALG00000054783	-3.39863	3.91535	93.7679	1.1637e-05	0.000622393
ENSGALG00000004273	2.6589	7.20999	173.637	1.89e-06	0.000100471		ENSGALG00000016500	-4.79135	3.1884	51.0697	0.000242161	0.0128251		ENSGALG00000054880	9.83107	1.04652	75.8135	0.000495553	0.0259411		ENSGALG00000011176	2.00506	4.19554	49.1677	0.000139259	0.00740024		ENSGALG00000004897	-5.62005	3.79548	93.6911	1.16722e-05	0.000622393
ENSGALG00000043662	-4.80953	4.75554	173.625	1.9e-06	0.000100471		ENSGALG00000016285	-6.82982	3.2364	50.9782	0.000243455	0.0128251		ENSGALG00000039139	-2.32417	6.38407	40.0834	0.00049588	0.0259411		ENSGALG00000016890	-2.95573	3.8982	49.0669	0.000140222	0.00740024		ENSGALG00000002993	-1.66915	7.06299	93.4239	1.17955e-05	0.000626768
ENSGALG00000009303	2.22351	5.18536	173.571	1.9e-06	0.000100471		ENSGALG00000039498	-2.6807	5.20495	50.8731	0.000244953	0.0128251		ENSGALG00000048002	1.74202	5.67872	40.0547	0.000496905	0.0259411		ENSGALG00000009595	-1.4478	7.19713	48.9719	0.000141136	0.00740024		ENSGALG00000007346	-3.88829	3.91299	92.9765	1.20055e-05	0.000633007
ENSGALG00000040465	-4.12457	8.32492	172.843	1.93e-06	0.000101126		ENSGALG00000006705	-8.92001	5.13473	50.8024	0.000245967	0.0128251		ENSGALG00000037812	2.8771	6.7979	40.0532	0.000496959	0.0259411		ENSGALG00000044632	2.11544	5.62305	48.9702	0.000141152	0.00740024		ENSGALG00000048343	-4.32265	5.57535	92.9416	1.20221e-05	0.000633007
ENSGALG00000006520	3.35228	4.89018	172.752	1.93e-06	0.000101126		ENSGALG00000008237	3.45082	8.15284	50.7907	0.000246135	0.0128251		ENSGALG00000013097	8.31672	3.09138	40.0497	0.000497085	0.0259411		ENSGALG00000047400	9.95361	1.15246	82.7491	0.000141155	0.00740024		ENSGALG00000009031	-1.90917	6.37904	92.7446	1.21163e-05	0.000633007
ENSGALG00000027140	-2.71058	4.61272	172.601	1.94e-06	0.000101126		ENSGALG00000011357	1.47822	5.56975	50.777	0.000246332	0.0128251		ENSGALG00000017052	6.27346	8.84571	39.9911	0.000499194	0.0259411		ENSGALG00000021972	1.68397	5.40871	48.9636	0.000141217	0.00740024		ENSGALG00000039222	-1.70437	5.55864	92.7342	1.21213e-05	0.000633007
ENSGALG00000016676	4.68524	5.12139	172.594	1.94e-06	0.000101126		ENSGALG00000036566	3.35135	7.69879	50.7281	0.000247038	0.0128251		ENSGALG00000034716	2.90672	5.36076	39.8809	0.000503186	0.0259411		ENSGALG00000033813	2.50447	4.15662	48.8126	0.000142687	0.00742331		ENSGALG00000005102	4.02467	4.00776	92.7046	1.21355e-05	0.000633007
ENSGALG00000050178	-2.03587	6.65572	172.188	1.95e-06	0.00010164		ENSGALG00000003282	-2.5764	5.9269	50.7007	0.000247435	0.0128251		ENSGALG00000038440	2.59682	4.45979	39.8683	0.000503646	0.0259411		ENSGALG00000050386	-1.60034	6.85003	48.785	0.000142958	0.00742331		ENSGALG00000003657	2.29608	3.37119	92.648	1.21628e-05	0.000633007
ENSGALG00000008233	7.33441	5.2674	171.816	1.97e-06	0.000102086		ENSGALG00000000737	1.89218	4.2928	50.6048	0.00024883	0.0128251		ENSGALG00000015404	4.15503	4.34124	39.8401	0.000504675	0.0259411		ENSGALG00000031149	2.93295	3.2417	48.7683	0.000143122	0.00742331		ENSGALG00000028770	-8.01869	6.63973	92.3672	1.22992e-05	0.000637923
ENSGALG00000005171	5.12173	3.66188	171.49	1.98e-06	0.000102181		ENSGALG00000009718	2.96881	4.05207	50.5586	0.000249506	0.0128251		ENSGALG00000047626	9.70105	0.921163	75.1102	0.000505774	0.0259411		ENSGALG00000031734	-2.10211	5.6056	48.7059	0.000143738	0.00742989		ENSGALG00000027665	1.93086	7.24932	92.1337	1.24142e-05	0.000641694
ENSGALG00000003078	-3.64959	9.11635	171.388	1.99e-06	0.000102181		ENSGALG00000038504	-10.5738	1.60742	102.864	0.000249774	0.0128251		ENSGALG00000019211	8.27273	3.07219	39.6881	0.000510275	0.0259411		ENSGALG00000010073	-1.91935	9.27564	48.593	0.000144861	0.00745499		ENSGALG00000031487	3.66746	5.28699	91.9554	1.25028e-05	0.000644087
ENSGALG00000006152	-3.49931	5.47098	171.287	1.99e-06	0.000102181		ENSGALG00000033953	-7.13475	4.40466	50.5221	0.000250041	0.0128251		ENSGALG00000027247	6.07665	3.91399	39.6808	0.000510545	0.0259411		ENSGALG00000016971	1.39584	5.62865	48.5586	0.000145205	0.00745499		ENSGALG00000014970	-3.3538	9.10992	91.4651	1.27508e-05	0.000654643
ENSGALG00000002159	-2.6651	8.0747	170.938	2e-06	0.00010257		ENSGALG00000047574	-10.393	1.4313	102.704	0.000250645	0.0128251		ENSGALG00000015122	4.0198	3.44776	39.6516	0.000511628	0.0259411		ENSGALG00000015345	4.23543	3.80826	48.3822	0.000146986	0.00750559		ENSGALG00000010406	5.29533	8.04115	90.7649	1.31157e-05	0.00066886
ENSGALG00000038003	-2.40767	8.89493	170.787	2.01e-06	0.00010257		ENSGALG00000016314	2.01424	8.19254	50.2456	0.000254147	0.0128626		ENSGALG00000044788	1.76678	6.96947	39.6054	0.000513354	0.0259411		ENSGALG00000020260	-3.34619	9.3995	48.3633	0.000147178	0.00750559		ENSGALG00000010554	3.85229	7.45444	90.7648	1.31158e-05	0.00066886
ENSGALG00000013420	3.78055	5.15612	170.593	2.02e-06	0.000102645		ENSGALG00000000775	-7.07625	5.39182	50.154	0.000255526	0.0128626		ENSGALG00000042624	2.3044	5.29785	39.5597	0.000515067	0.0259411		ENSGALG00000003078	-2.2756	8.02988	48.1139	0.000149749	0.00760767		ENSGALG00000009724	3.45525	2.99051	90.241	1.33973e-05	0.00067837
ENSGALG00000001837	3.7754	3.85623	169.927	2.05e-06	0.000103755		ENSGALG00000043034	2.46473	7.94469	50.1268	0.000255938	0.0128626		ENSGALG00000017031	3.87855	6.83371	39.5283	0.000516246	0.0259411		ENSGALG00000053043	2.14165	6.89774	48.0449	0.00015047	0.00760767		ENSGALG00000028145	2.4674	5.64423	90.179	1.34311e-05	0.00067837
ENSGALG00000014513	7.27532	4.44155	169.673	2.06e-06	0.000103969		ENSGALG00000036005	-4.03886	4.31404	50.1224	0.000256005	0.0128626		ENSGALG00000001995	-2.41064	4.6486	39.5139	0.00051679	0.0259411		ENSGALG00000005762	3.51792	4.45751	48.0112	0.000150823	0.00760767		ENSGALG00000013784	-3.94787	4.46407	90.1698	1.34362e-05	0.00067837
ENSGALG00000038978	-2.31547	7.2167	169.462	2.07e-06	0.00010409		ENSGALG00000012129	-1.98843	4.57096	50.0657	0.000256865	0.0128626		ENSGALG00000001492	2.63439	7.74184	39.4905	0.000517673	0.0259411		ENSGALG00000030542	-2.00023	6.55298	47.9728	0.000151228	0.00760767		ENSGALG00000041750	-8.07058	6.76597	90.0872	1.34814e-05	0.000678401
ENSGALG00000054988	5.65577	5.77622	168.666	2.1e-06	0.000105521		ENSGALG00000041228	6.89779	6.44053	50.0491	0.000257119	0.0128626		ENSGALG00000053217	4.37979	4.14592	39.4872	0.000517799	0.0259411		ENSGALG00000013697	3.66844	3.23158	47.91	0.000151893	0.00760767		ENSGALG00000032590	-1.83325	6.11225	89.7023	1.36949e-05	0.000686473
ENSGALG00000005418	-2.39388	5.86759	168.508	2.11e-06	0.000105528		ENSGALG00000036300	3.24984	8.64046	49.9849	0.000258099	0.0128626		ENSGALG00000024488	-3.96553	7.33445	39.4574	0.000518925	0.0259411		ENSGALG00000005258	9.87287	1.07496	80.4407	0.000152183	0.00760767		ENSGALG00000006051	-4.70446	3.54098	89.5627	1.37733e-05	0.000686473
ENSGALG00000010129	4.48064	5.9989	167.897	2.14e-06	0.000106567		ENSGALG00000002375	-4.33664	5.3254	49.9816	0.000258149	0.0128626		ENSGALG00000004400	2.20028	5.78505	39.2203	0.00052802	0.0263092		ENSGALG00000049285	-1.42636	5.66796	47.8038	0.000153025	0.00762464		ENSGALG00000001939	2.40621	7.46822	89.5555	1.37773e-05	0.000686473
ENSGALG00000003881	3.92642	3.72896	167.508	2.16e-06	0.000107111		ENSGALG00000007253	-8.54515	3.2381	49.8444	0.000260262	0.0129255		ENSGALG00000011571	2.31525	6.26181	39.0817	0.000533428	0.0263917		ENSGALG00000003582	-3.24383	5.42476	47.591	0.000155325	0.00771394		ENSGALG00000026380	-5.85163	4.67205	89.4088	1.38604e-05	0.000688355
ENSGALG00000016497	-2.44032	7.25289	166.878	2.19e-06	0.000108055		ENSGALG00000029834	-2.17072	5.23642	49.7117	0.000262327	0.012981		ENSGALG00000016759	-2.80368	3.47868	39.0194	0.000535888	0.0263917		ENSGALG00000006327	-1.76723	6.02849	47.5034	0.000156284	0.0077363		ENSGALG00000011068	-1.64703	6.21569	89.1826	1.39897e-05	0.000692514
ENSGALG00000012488	-2.2307	6.05295	166.692	2.19e-06	0.000108055		ENSGALG00000008733	5.77777	4.85848	49.6632	0.000263088	0.012981		ENSGALG00000012220	3.04333	5.36398	39.0045	0.000536475	0.0263917		ENSGALG00000012429	-2.03726	6.85283	47.4469	0.000156907	0.00774192		ENSGALG00000007665	-2.80194	4.75717	89.0724	1.40533e-05	0.000693403
ENSGALG00000043118	-4.64871	7.66005	166.648	2.2e-06	0.000108055		ENSGALG00000005857	-10.2488	1.29087	100.213	0.000264705	0.0130185		ENSGALG00000053772	7.53479	0.655133	38.8876	0.000541131	0.0263917		ENSGALG00000031593	2.3721	6.71686	47.3637	0.00015783	0.00776226		ENSGALG00000052336	4.28833	7.77449	88.9825	1.41054e-05	0.000693721
ENSGALG00000017276	8.28089	4.06333	166.337	2.21e-06	0.000108141		ENSGALG00000008306	4.72114	10.7906	49.4469	0.000266512	0.0130651		ENSGALG00000041643	-2.35184	6.1269	38.8792	0.000541465	0.0263917		ENSGALG00000028683	-1.76108	7.8033	47.2301	0.000159326	0.00781056		ENSGALG00000049235	-6.95631	4.111	88.8347	1.41916e-05	0.00069571
ENSGALG00000014753	6.41095	3.87564	166.313	2.21e-06	0.000108141		ENSGALG00000042071	1.65868	6.51096	49.289	0.000269048	0.013147		ENSGALG00000051504	9.77616	0.993356	72.6058	0.000544734	0.0263917		ENSGALG00000026811	-2.65323	5.09549	47.1586	0.000160134	0.00782492		ENSGALG00000002056	-2.49282	5.6253	88.4848	1.43983e-05	0.000703574
ENSGALG00000003742	5.10203	3.21115	165.769	2.24e-06	0.000109073		ENSGALG00000013134	-4.63753	4.5464	49.1132	0.000271909	0.0132247		ENSGALG00000008698	2.26734	5.51416	38.7874	0.000545164	0.0263917		ENSGALG00000039558	-1.40734	7.62664	47.0619	0.000161235	0.00785348		ENSGALG00000041233	2.27793	4.35491	88.367	1.44688e-05	0.000704752
ENSGALG00000016631	-3.25327	7.2233	165.11	2.27e-06	0.000110063		ENSGALG00000047771	4.23685	8.26333	49.0457	0.000273019	0.0132247		ENSGALG00000003750	-1.709	5.12921	38.76	0.000546274	0.0263917		ENSGALG00000039196	-1.84735	6.86116	46.801	0.000164255	0.00797501		ENSGALG00000010997	-2.0627	4.07421	88.0913	1.46354e-05	0.000709434
ENSGALG00000002542	-2.30006	6.08721	164.922	2.28e-06	0.000110063		ENSGALG00000051214	3.99317	2.18196	49.0318	0.000273248	0.0132247		ENSGALG00000015531	2.7127	4.91471	38.7577	0.000546364	0.0263917		ENSGALG00000002606	-2.58211	10.8619	46.7487	0.000164868	0.00797931		ENSGALG00000005769	-1.99904	6.49245	88.0536	1.46583e-05	0.000709434
ENSGALG00000015218	5.40365	2.95952	164.914	2.28e-06	0.000110063		ENSGALG00000036743	3.85483	8.82654	48.7566	0.000277836	0.013404		ENSGALG00000009859	1.99133	4.97801	38.741	0.000547042	0.0263917		ENSGALG00000004215	1.63682	5.35927	46.4596	0.000168314	0.0080919		ENSGALG00000007127	3.13691	4.98	87.2987	1.51278e-05	0.000729832
ENSGALG00000011847	-3.674	6.88517	164.27	2.31e-06	0.00011106		ENSGALG00000043198	-5.60976	2.94285	48.7013	0.000278771	0.0134066		ENSGALG00000003344	1.94289	8.79955	38.6053	0.00055259	0.026557		ENSGALG00000012704	-1.72857	8.48033	46.3713	0.000169384	0.0080919		ENSGALG00000016438	-6.0411	3.34682	86.927	1.53659e-05	0.000736942
ENSGALG00000011681	4.89344	3.68452	164.212	2.32e-06	0.00011106		ENSGALG00000016471	-14.2411	5.24417	97.6206	0.000280567	0.0134504		ENSGALG00000013887	2.08519	6.58855	38.5567	0.000554598	0.026557		ENSGALG00000017326	-2.58033	5.7486	46.3217	0.000169989	0.0080919		ENSGALG00000001126	-1.77531	4.56827	86.8825	1.53947e-05	0.000736942
ENSGALG00000008828	-2.02552	6.72841	163.991	2.33e-06	0.000111248		ENSGALG00000036871	2.49115	7.47654	48.3604	0.000284621	0.0136018		ENSGALG00000001600	-3.08259	5.69153	38.4606	0.000558587	0.026557		ENSGALG00000001788	-1.19725	6.90788	46.3165	0.000170053	0.0080919		ENSGALG00000010943	11.9775	3.03853	164.346	1.54626e-05	0.000736942
ENSGALG00000010900	5.35515	4.59014	163.455	2.36e-06	0.000111988		ENSGALG00000006174	-13.9328	4.93653	96.2154	0.000289742	0.0138023		ENSGALG00000003677	-5.02166	3.20158	38.459	0.000558654	0.026557		ENSGALG00000015053	3.62957	2.03753	46.3013	0.000170239	0.0080919		ENSGALG00000021285	-1.97035	4.724	86.768	1.54691e-05	0.000736942
ENSGALG00000013784	5.03743	5.67532	163.404	2.36e-06	0.000111988		ENSGALG00000027630	-4.44801	3.54446	47.9097	0.000292603	0.0138023		ENSGALG00000031216	-1.73666	6.80836	38.4458	0.000559204	0.026557		ENSGALG00000006165	10.2104	1.3997	77.0448	0.000170637	0.0080919		ENSGALG00000004960	-5.70878	4.87781	86.5286	1.56263e-05	0.000740804
ENSGALG00000012618	3.17844	4.08187	163.134	2.37e-06	0.000112244		ENSGALG00000027093	-3.90826	3.62794	47.9055	0.000292678	0.0138023		ENSGALG00000027872	3.39175	5.46456	38.3841	0.000561791	0.0265967		ENSGALG00000009792	-3.5328	3.97086	46.2457	0.000170922	0.0080919		ENSGALG00000009568	4.92781	1.99148	86.4962	1.56477e-05	0.000740804
ENSGALG00000017321	-2.35446	5.60193	163.018	2.38e-06	0.000112244		ENSGALG00000031425	-4.43763	5.376	47.8986	0.000292802	0.0138023		ENSGALG00000009668	3.82545	7.99906	38.1607	0.000571291	0.0266557		ENSGALG00000016721	-2.51699	5.06572	46.1373	0.000172264	0.00810893		ENSGALG00000011811	-1.81745	7.84154	86.2152	1.5835e-05	0.000747344
ENSGALG00000004199	5.85826	4.08449	162.605	2.4e-06	0.000112921		ENSGALG00000002759	-3.08384	6.15439	47.8322	0.000294004	0.0138023		ENSGALG00000043118	-2.42038	5.94549	38.1315	0.000572549	0.0266557		ENSGALG00000008551	-1.73507	6.75822	46.1304	0.000172349	0.00810893		ENSGALG00000054256	-3.2719	2.34004	86.0258	1.59629e-05	0.000751048
ENSGALG00000037314	6.58418	2.95728	162.298	2.42e-06	0.000113341		ENSGALG00000004294	-3.37217	5.35914	47.8178	0.000294266	0.0138023		ENSGALG00000015396	-3.69865	4.48804	38.1287	0.000572666	0.0266557		ENSGALG00000043355	4.06842	2.45545	46.0615	0.000173209	0.00812425		ENSGALG00000032148	2.14834	10.3576	85.5021	1.63232e-05	0.000765429
ENSGALG00000009718	-3.79021	4.08264	160.893	2.49e-06	0.000116579		ENSGALG00000013406	-6.43656	4.73723	47.6224	0.000297844	0.0139272		ENSGALG00000001773	2.37077	5.93915	38.1109	0.000573435	0.0266557		ENSGALG00000037246	2.14543	4.26764	45.9833	0.000174192	0.00814523		ENSGALG00000007650	3.23614	4.18448	85.4361	1.63693e-05	0.000765429
ENSGALG00000001476	-2.0004	5.95579	160.658	2.51e-06	0.000116833		ENSGALG00000016241	1.5961	7.13729	47.5265	0.00029962	0.0139673		ENSGALG00000039705	-2.81548	5.80322	38.1053	0.000573676	0.0266557		ENSGALG00000008403	-1.30236	7.31127	45.8967	0.000175288	0.00814885		ENSGALG00000015712	-5.39972	4.58462	85.2947	1.64687e-05	0.000767716
ENSGALG00000032148	-3.62685	10.349	160.352	2.52e-06	0.000117276		ENSGALG00000014727	5.5514	9.75131	47.3998	0.000301989	0.0139738		ENSGALG00000026313	-1.45909	6.19416	38.0824	0.000574668	0.0266557		ENSGALG00000006309	-2.48577	10.1755	45.847	0.000175922	0.00814885		ENSGALG00000014263	-1.81661	5.85004	85.1638	1.65614e-05	0.000769673
ENSGALG00000009205	-4.81953	3.14104	159.428	2.58e-06	0.000119202		ENSGALG00000011248	2.31829	5.78865	47.3747	0.000302461	0.0139738		ENSGALG00000034413	2.22396	6.14218	38.0675	0.000575315	0.0266557		ENSGALG00000012365	1.41721	6.01305	45.8052	0.000176456	0.00814885		ENSGALG00000014410	2.06792	6.24534	84.7354	1.68693e-05	0.000781592
ENSGALG00000015320	-2.78615	8.45478	159.357	2.58e-06	0.000119202		ENSGALG00000032734	1.67218	6.52008	47.3716	0.000302518	0.0139738		ENSGALG00000052344	9.86675	1.08085	70.6156	0.000578837	0.0266995		ENSGALG00000049851	3.1684	4.50292	45.7216	0.000177531	0.00814885		ENSGALG00000037206	-2.09605	4.99459	84.6212	1.69526e-05	0.000783064
ENSGALG00000015391	2.94232	5.89263	158.783	2.61e-06	0.00012039		ENSGALG00000002519	2.41974	4.18355	47.3198	0.000303497	0.0139765		ENSGALG00000012285	4.21206	3.16121	37.9582	0.000580079	0.0266995		ENSGALG00000041407	4.21069	6.1312	45.7095	0.000177689	0.00814885		ENSGALG00000002679	-3.41917	3.5574	84.438	1.70873e-05	0.000785523
ENSGALG00000014122	-2.18249	7.09699	158.389	2.64e-06	0.000120881		ENSGALG00000039461	-2.57817	5.66279	47.1357	0.000307003	0.0140953		ENSGALG00000004742	7.07229	4.35726	37.9251	0.000581533	0.0266995		ENSGALG00000029999	-2.48918	7.56283	45.6928	0.000177905	0.00814885		ENSGALG00000048020	-3.46254	2.82796	84.4084	1.71092e-05	0.000785523
ENSGALG00000001143	4.51546	2.89796	158.337	2.64e-06	0.000120881		ENSGALG00000005030	-2.32937	5.31805	46.9977	0.000309668	0.0141568		ENSGALG00000012984	8.40722	4.05336	37.8747	0.000583756	0.0267209		ENSGALG00000011242	-6.01341	5.96821	45.649	0.000178473	0.00814885		ENSGALG00000028880	3.90995	8.6559	84.2251	1.72455e-05	0.000788842
ENSGALG00000003921	-3.56843	6.2981	157.531	2.69e-06	0.000122515		ENSGALG00000015105	4.12386	10.6667	46.97	0.000310207	0.0141568		ENSGALG00000027070	-4.21621	9.45431	37.781	0.000587918	0.0267242		ENSGALG00000005649	-2.64894	3.1281	45.6072	0.000179017	0.00814885		ENSGALG00000017414	2.55534	5.82347	84.1719	1.72853e-05	0.000788842
ENSGALG00000003242	-8.14688	10.9168	157.483	2.69e-06	0.000122515		ENSGALG00000037739	1.71504	7.42217	46.8604	0.000312349	0.0141907		ENSGALG00000005762	6.07117	4.55706	37.7798	0.000587971	0.0267242		ENSGALG00000011003	-1.44829	6.13505	45.6012	0.000179096	0.00814885		ENSGALG00000004974	-2.27569	6.86804	83.6608	1.76738e-05	0.000804156
ENSGALG00000016548	-2.45594	7.39965	157.29	2.7e-06	0.000122689		ENSGALG00000005203	-4.64862	6.70799	46.789	0.000313755	0.0141907		ENSGALG00000031890	2.08292	8.59933	37.7545	0.000589103	0.0267242		ENSGALG00000041461	-1.99188	7.96603	45.4319	0.000181325	0.00822564		ENSGALG00000041988	-3.85257	4.37264	83.484	1.78107e-05	0.000806992
ENSGALG00000019719	13.5476	4.5845	384.136	2.73e-06	0.000123098		ENSGALG00000036286	-1.50617	5.42617	46.7756	0.00031402	0.0141907		ENSGALG00000027090	10.5497	14.1988	37.6518	0.00059372	0.0268535		ENSGALG00000011744	-2.56717	5.79164	45.205	0.000184366	0.00833576		ENSGALG00000034616	5.10159	9.28148	83.3487	1.79164e-05	0.000806992
ENSGALG00000034067	-2.67364	5.76317	156.884	2.73e-06	0.000123098		ENSGALG00000017205	-11.7399	2.75556	92.5885	0.000315503	0.0141907		ENSGALG00000050669	9.4134	0.644982	69.4573	0.000600112	0.0270141		ENSGALG00000036300	-2.77822	8.17285	45.1351	0.000185316	0.00833576		ENSGALG00000014513	-5.88954	2.91464	83.3243	1.79356e-05	0.000806992
ENSGALG00000016457	4.96015	5.08133	156.046	2.78e-06	0.000124849		ENSGALG00000032588	-8.68516	5.28877	46.658	0.000316356	0.0141907		ENSGALG00000002371	-2.43166	4.57867	37.4376	0.000603504	0.0270141		ENSGALG00000017009	-1.28735	7.92703	45.1101	0.000185658	0.00833576		ENSGALG00000008096	2.15126	7.94109	83.2607	1.79855e-05	0.000806992
ENSGALG00000035282	4.51686	4.38294	155.931	2.79e-06	0.000124849		ENSGALG00000007304	-2.89482	4.44057	46.6481	0.000316553	0.0141907		ENSGALG00000030710	-2.78017	2.93487	37.4238	0.000604143	0.0270141		ENSGALG00000008815	-4.61221	9.99907	45.089	0.000185946	0.00833576		ENSGALG00000049572	-7.03068	4.16301	83.2404	1.80016e-05	0.000806992
ENSGALG00000030543	-6.7213	5.2171	155.882	2.79e-06	0.000124849		ENSGALG00000016487	1.80131	7.14304	46.362	0.000322337	0.0142855		ENSGALG00000045026	9.41052	0.642313	69.2319	0.000604382	0.0270141		ENSGALG00000019201	-1.44866	5.1747	44.8322	0.000189505	0.00847029		ENSGALG00000013112	-3.92465	2.95983	82.9102	1.82644e-05	0.000816365
ENSGALG00000012480	3.11651	7.12318	155.399	2.82e-06	0.000125798		ENSGALG00000005350	2.02365	6.69098	46.306	0.000323485	0.0142855		ENSGALG00000041927	2.42218	4.74424	37.2543	0.000612045	0.0272276		ENSGALG00000000564	-1.65561	6.45466	44.5642	0.000193311	0.00860246		ENSGALG00000009854	-5.82598	3.57806	82.6824	1.84485e-05	0.000820796
ENSGALG00000003750	-3.79526	6.60388	155.175	2.84e-06	0.000125798		ENSGALG00000005947	-2.70724	5.46321	46.3015	0.000323577	0.0142855		ENSGALG00000002023	1.54402	5.37103	37.1817	0.000615471	0.0272276		ENSGALG00000015410	9.75299	0.960022	73.4339	0.00019375	0.00860246		ENSGALG00000003294	-2.21382	4.49607	82.637	1.84854e-05	0.000820796
ENSGALG00000003510	4.05333	6.43865	155.1	2.84e-06	0.000125798		ENSGALG00000021074	3.033	4.4604	46.1296	0.000327136	0.0142855		ENSGALG00000048035	2.95449	6.40085	37.1323	0.000617816	0.0272276		ENSGALG00000014769	-1.72329	5.92993	44.5054	0.00019416	0.00860246		ENSGALG00000005125	-1.82783	6.03112	82.5879	1.85256e-05	0.000820796
ENSGALG00000048026	5.68127	3.32269	155.048	2.85e-06	0.000125798		ENSGALG00000012888	2.05752	6.65584	46.0871	0.000328025	0.0142855		ENSGALG00000047870	10.5069	1.70417	68.525	0.000618059	0.0272276		ENSGALG00000032313	-1.64254	6.26743	44.4055	0.00019561	0.00864155		ENSGALG00000000599	2.54357	3.0462	82.2358	1.88162e-05	0.00083125
ENSGALG00000030276	3.18862	5.87484	154.793	2.86e-06	0.000125938		ENSGALG00000017075	-5.65694	4.60448	46.0791	0.000328191	0.0142855		ENSGALG00000005257	-5.22923	5.49778	37.096	0.000619547	0.0272276		ENSGALG00000015699	-1.49863	6.96682	44.3423	0.000196536	0.00864686		ENSGALG00000014948	3.38454	7.9663	82.0599	1.89636e-05	0.000833967
ENSGALG00000004161	5.41447	8.54133	154.75	2.87e-06	0.000125938		ENSGALG00000048409	-4.02619	7.09574	46.0682	0.00032842	0.0142855		ENSGALG00000016649	1.3834	6.86898	37.0651	0.000621024	0.0272276		ENSGALG00000005904	-1.68286	9.69175	44.3197	0.000196869	0.00864686		ENSGALG00000012850	-2.86889	2.90298	81.9848	1.9027e-05	0.000833967
ENSGALG00000005739	-2.57271	8.42691	154.618	2.88e-06	0.00012596		ENSGALG00000009825	1.77552	7.02728	45.9762	0.000330355	0.0142855		ENSGALG00000009738	1.99479	5.05602	37.0316	0.000622632	0.0272276		ENSGALG00000054988	4.02921	5.95739	44.2418	0.000198019	0.0086723		ENSGALG00000008803	-3.53823	3.38372	81.9666	1.90424e-05	0.000833967
ENSGALG00000003446	-4.75547	3.48845	154.115	2.91e-06	0.0001265		ENSGALG00000041635	-6.95414	4.47629	45.9626	0.000330644	0.0142855		ENSGALG00000033767	8.31214	3.11086	37.0137	0.000623492	0.0272276		ENSGALG00000019284	2.06284	6.15521	44.1798	0.00019894	0.00867486		ENSGALG00000049732	3.63563	2.38087	81.7963	1.91872e-05	0.000835502
ENSGALG00000016817	3.31859	4.77657	154.115	2.91e-06	0.0001265		ENSGALG00000036731	-4.14038	3.19093	45.9362	0.000331202	0.0142855		ENSGALG00000030276	2.58514	6.26959	36.8943	0.000629281	0.0273902		ENSGALG00000009601	-1.64237	10.9044	44.1612	0.000199219	0.00867486		ENSGALG00000011468	3.88015	6.37176	81.7961	1.91874e-05	0.000835502
ENSGALG00000036346	11.8407	9.19046	153.888	2.93e-06	0.0001265		ENSGALG00000016728	-2.05267	5.11757	45.8317	0.000333425	0.0142855		ENSGALG00000010743	2.13416	5.36135	36.8627	0.000630821	0.0273902		ENSGALG00000050866	-4.03119	9.79367	44.1091	0.000199998	0.00868393		ENSGALG00000012618	-2.28684	3.14012	81.5574	1.93926e-05	0.000842028
ENSGALG00000016691	-2.29086	9.41787	153.775	2.93e-06	0.0001265		ENSGALG00000007007	1.80263	5.00473	45.8163	0.000333755	0.0142855		ENSGALG00000015663	1.47198	6.0819	36.788	0.00063449	0.0274711		ENSGALG00000021074	-2.08169	4.0784	44.0399	0.000201041	0.00869546		ENSGALG00000011967	-3.29708	4.24751	81.4583	1.94787e-05	0.000843353
ENSGALG00000041752	3.99786	3.42031	153.616	2.94e-06	0.0001265		ENSGALG00000015664	-2.39323	6.94246	45.784	0.000334448	0.0142855		ENSGALG00000005403	2.40086	5.29413	36.6985	0.00063892	0.0275023		ENSGALG00000015704	-1.56266	9.75024	44.0156	0.000201408	0.00869546		ENSGALG00000034673	-6.06349	7.09028	81.1969	1.97079e-05	0.000849253
ENSGALG00000004096	-3.54155	7.77614	153.484	2.95e-06	0.0001265		ENSGALG00000016480	-5.31555	6.90708	45.7716	0.000334714	0.0142855		ENSGALG00000002150	3.01776	5.36901	36.612	0.00064324	0.0275023		ENSGALG00000031275	3.40494	7.11218	43.9699	0.000202103	0.00870073		ENSGALG00000002671	-3.04001	2.52547	81.1757	1.97267e-05	0.000849253
ENSGALG00000011176	3.73521	3.85769	153.453	2.96e-06	0.0001265		ENSGALG00000016967	-5.891	2.76438	45.7297	0.000335617	0.0142855		ENSGALG00000052428	9.89488	1.10848	67.2668	0.000643525	0.0275023		ENSGALG00000001470	-1.32534	5.41434	43.9135	0.000202963	0.0087071		ENSGALG00000012812	-3.8134	3.09802	81.0445	1.98432e-05	0.000850744
ENSGALG00000011541	-2.12515	8.58935	153.372	2.96e-06	0.0001265		ENSGALG00000011172	1.93271	7.39943	45.6982	0.000336296	0.0142855		ENSGALG00000053581	9.22407	0.465281	67.261	0.000643647	0.0275023		ENSGALG00000008513	-1.86211	5.56105	43.8852	0.000203397	0.0087071		ENSGALG00000023818	-4.50645	5.59709	80.981	1.98998e-05	0.000850744
ENSGALG00000039380	3.99294	4.88235	153.336	2.96e-06	0.0001265		ENSGALG00000027785	2.60672	5.19276	45.6722	0.000336858	0.0142855		ENSGALG00000011413	10.1753	1.38029	67.2316	0.00064426	0.0275023		ENSGALG00000007247	-1.36604	7.45675	43.7498	0.000205486	0.00877183		ENSGALG00000050881	4.71581	3.21734	80.9481	1.99292e-05	0.000850744
ENSGALG00000028900	3.70934	4.75794	153.136	2.98e-06	0.000126736		ENSGALG00000008270	-4.61643	2.83779	45.6684	0.000336942	0.0142855		ENSGALG00000048544	10.3818	1.58172	66.9811	0.000649519	0.0276491		ENSGALG00000014408	2.76601	7.92704	43.6165	0.000207569	0.00883594		ENSGALG00000030270	10.6546	1.72936	149.932	2.01088e-05	0.000855546
ENSGALG00000048285	-5.36283	7.23622	153.01	2.99e-06	0.000126755		ENSGALG00000002159	2.13058	8.06242	45.6391	0.000337577	0.0142855		ENSGALG00000052445	10.2978	1.49963	66.7615	0.000654178	0.0277697		ENSGALG00000015799	2.77312	3.01877	43.4495	0.000210218	0.00892293		ENSGALG00000027240	2.55928	7.82396	80.6986	2.01543e-05	0.000855546
ENSGALG00000014960	2.87221	4.17769	152.039	3.05e-06	0.000129305		ENSGALG00000002192	-4.14159	3.68993	45.6374	0.000337614	0.0142855		ENSGALG00000005361	10.18	1.38471	66.6464	0.000656639	0.0277711		ENSGALG00000001473	-1.51464	6.45269	43.414	0.000210787	0.00892293		ENSGALG00000036441	-3.32307	5.32953	80.4988	2.0337e-05	0.000860894
ENSGALG00000010187	-4.97959	4.07811	151.927	3.06e-06	0.000129305		ENSGALG00000054913	-9.28977	4.99956	45.5656	0.000339178	0.0142855		ENSGALG00000001017	1.53683	5.03578	36.3247	0.000657866	0.0277711		ENSGALG00000020905	9.94864	1.14898	70.9523	0.000212155	0.00895587		ENSGALG00000039710	3.43996	5.41944	80.3064	2.05147e-05	0.000866007
ENSGALG00000034456	7.53245	5.79876	151.611	3.09e-06	0.000129537		ENSGALG00000035504	-5.81734	4.03238	45.5579	0.000339347	0.0142855		ENSGALG00000051518	-5.3953	2.60644	36.2523	0.000661622	0.0277885		ENSGALG00000012420	6.17469	2.55998	43.2655	0.000213187	0.00897452		ENSGALG00000035282	-5.73253	5.38727	79.6578	2.11285e-05	0.000887106
ENSGALG00000017295	-3.48401	5.38323	151.531	3.09e-06	0.000129537		ENSGALG00000009809	2.53211	5.84562	45.437	0.000342005	0.0143448		ENSGALG00000054092	9.4949	0.722789	66.3798	0.000662393	0.0277885		ENSGALG00000010290	-1.82662	6.66659	43.024	0.000217163	0.00901136		ENSGALG00000010179	-2.61552	5.18612	79.6549	2.11313e-05	0.000887106
ENSGALG00000011838	-5.4229	2.96373	151.5	3.09e-06	0.000129537		ENSGALG00000015693	2.0201	7.13646	45.3696	0.000343499	0.0143448		ENSGALG00000024047	5.27213	6.93436	36.2103	0.000663809	0.0277885		ENSGALG00000001971	1.75691	6.7252	42.8699	0.000219748	0.00901136		ENSGALG00000029445	3.17737	3.69749	79.4688	2.13117e-05	0.000892214
ENSGALG00000043642	6.10724	4.92324	151.284	3.11e-06	0.000129538		ENSGALG00000039450	1.83459	6.5696	45.3655	0.000343589	0.0143448		ENSGALG00000001727	2.71531	5.33046	36.1763	0.000665593	0.0277885		ENSGALG00000013605	-2.12815	9.24954	42.8626	0.000219873	0.00901136		ENSGALG00000038416	-2.6337	3.46565	79.3424	2.14353e-05	0.000893651
ENSGALG00000009724	-11.996	3.03316	365.829	3.11e-06	0.000129538		ENSGALG00000001586	2.46166	4.93261	45.2947	0.000345167	0.0143713		ENSGALG00000015167	-3.96648	2.30144	36.0804	0.000670644	0.0279227		ENSGALG00000038933	3.38572	3.13129	42.8605	0.000219908	0.00901136		ENSGALG00000006453	-3.44581	3.42365	79.3136	2.14636e-05	0.000893651
ENSGALG00000049193	7.16169	4.68418	151.125	3.12e-06	0.000129621		ENSGALG00000011738	-8.07076	5.89938	45.1563	0.000348279	0.0144612		ENSGALG00000029834	-2.33227	5.59243	35.941	0.000678083	0.0281471		ENSGALG00000003261	4.30937	4.0618	42.8563	0.00021998	0.00901136		ENSGALG00000040586	-2.0908	5.86791	78.743	2.20339e-05	0.000914457
ENSGALG00000031593	3.06394	6.50049	150.993	3.13e-06	0.000129673		ENSGALG00000010311	-5.10698	4.41717	45.0848	0.000349904	0.0144891		ENSGALG00000010980	10.9058	2.09546	65.5957	0.00067974	0.0281471		ENSGALG00000034528	4.88737	1.95193	42.8064	0.000220826	0.00901136		ENSGALG00000002525	-3.65715	4.97752	78.6684	2.21099e-05	0.000914457
ENSGALG00000046789	-6.618	4.11815	150.681	3.15e-06	0.000130283		ENSGALG00000052056	-3.132	2.70498	45.0227	0.00035132	0.0145082		ENSGALG00000016241	1.43007	7.39687	35.8297	0.000684096	0.028231		ENSGALG00000001219	-1.31925	4.87294	42.7745	0.000221369	0.00901136		ENSGALG00000033090	-3.10133	4.28266	78.6352	2.21438e-05	0.000914457
ENSGALG00000006743	2.22582	7.60217	150.219	3.19e-06	0.000131369		ENSGALG00000040342	-5.67652	5.26858	44.9297	0.000353456	0.0145568		ENSGALG00000020922	-2.10967	5.27719	35.8043	0.000685479	0.028231		ENSGALG00000012947	1.88774	7.99023	42.734	0.000222063	0.00901136		ENSGALG00000000695	4.05775	2.83801	78.3938	2.23923e-05	0.000922211
ENSGALG00000008969	5.10047	6.27549	149.929	3.21e-06	0.000131924		ENSGALG00000045534	3.88266	5.86107	44.7495	0.000357645	0.0146896		ENSGALG00000001971	1.84396	6.90651	35.7145	0.000690396	0.0283162		ENSGALG00000050403	-2.72154	5.49476	42.7269	0.000222183	0.00901136		ENSGALG00000015898	-1.95787	6.65093	78.3162	2.2473e-05	0.000923034
ENSGALG00000000681	2.6106	5.37819	149.749	3.23e-06	0.000132138		ENSGALG00000000674	-2.32649	5.07546	44.6036	0.000361085	0.0147313		ENSGALG00000010500	4.31679	1.84562	35.6164	0.000695824	0.0283162		ENSGALG00000011349	7.42391	2.32561	42.6309	0.000223838	0.00901136		ENSGALG00000015399	-2.95364	4.79308	77.7626	2.30589e-05	0.000944544
ENSGALG00000036300	-3.52754	8.71868	148.9	3.29e-06	0.000134496		ENSGALG00000014916	2.28788	8.31035	44.6021	0.000361119	0.0147313		ENSGALG00000039935	-4.14116	1.8297	35.5926	0.000697149	0.0283162		ENSGALG00000040070	-1.44832	4.58624	42.5935	0.000224487	0.00901136		ENSGALG00000001006	-3.15951	2.60009	77.6916	2.31354e-05	0.000945132
ENSGALG00000031786	-3.1003	6.59804	148.68	3.31e-06	0.000134848		ENSGALG00000001021	-3.86027	3.12012	44.5793	0.00036166	0.0147313		ENSGALG00000039734	-1.24252	6.17747	35.5837	0.000697646	0.0283162		ENSGALG00000011994	3.34095	2.80869	42.5633	0.000225012	0.00901136		ENSGALG00000041153	-2.28617	3.30347	77.5964	2.32385e-05	0.000945321
ENSGALG00000046180	3.22313	4.14665	148.134	3.35e-06	0.000136269		ENSGALG00000030432	-8.85103	3.61746	44.5075	0.000363372	0.0147313		ENSGALG00000032743	2.13219	4.86063	35.5811	0.000697789	0.0283162		ENSGALG00000006242	9.94104	1.14011	69.3371	0.000225426	0.00901136		ENSGALG00000030866	2.0519	6.30753	77.5725	2.32645e-05	0.000945321
ENSGALG00000002484	5.16185	5.11781	147.899	3.37e-06	0.000136409		ENSGALG00000001826	-2.72932	4.72816	44.4945	0.000363683	0.0147313		ENSGALG00000016635	-5.08694	5.72914	35.5642	0.000698729	0.0283162		ENSGALG00000003128	-1.91997	7.87952	42.5315	0.000225567	0.00901136		ENSGALG00000043034	2.84163	7.81599	77.4196	2.34315e-05	0.000949571
ENSGALG00000007867	-5.7188	5.27898	147.868	3.38e-06	0.000136409		ENSGALG00000006830	2.00538	3.86719	44.4171	0.000365542	0.0147313		ENSGALG00000015348	-4.13313	4.84719	35.5072	0.000701927	0.0283262		ENSGALG00000029968	-3.21972	3.67861	42.5261	0.000225661	0.00901136		ENSGALG00000002053	1.88686	8.36242	77.1674	2.37104e-05	0.000955745
ENSGALG00000012426	-2.48541	6.27953	147.673	3.39e-06	0.000136409		ENSGALG00000029863	-10.4182	1.45549	86.598	0.000365816	0.0147313		ENSGALG00000017304	2.8531	6.03913	35.4671	0.000704185	0.0283262		ENSGALG00000041760	1.76935	7.94477	42.5059	0.000226015	0.00901136		ENSGALG00000009400	4.3212	4.34965	77.1239	2.37588e-05	0.000955745
ENSGALG00000044354	7.96727	3.55608	147.653	3.39e-06	0.000136409		ENSGALG00000034574	5.70537	3.49742	44.3711	0.000366652	0.0147313		ENSGALG00000027635	1.6358	6.09563	35.4433	0.000705528	0.0283262		ENSGALG00000048716	-1.60064	6.03313	42.4745	0.000226565	0.00901136		ENSGALG00000036873	1.55461	6.30691	77.1117	2.37726e-05	0.000955745
ENSGALG00000007443	2.78541	7.81667	147.366	3.42e-06	0.000137		ENSGALG00000014948	2.73302	8.10775	44.3408	0.000367386	0.0147313		ENSGALG00000008750	1.88481	6.22204	35.3823	0.000708993	0.0283262		ENSGALG00000008263	-4.6764	6.01205	42.4741	0.000226571	0.00901136		ENSGALG00000013177	-4.08584	5.27485	76.8281	2.40921e-05	0.000966034
ENSGALG00000031416	-2.35555	5.96239	146.973	3.45e-06	0.000137711		ENSGALG00000026313	1.71897	7.46367	44.2946	0.000368508	0.0147374		ENSGALG00000000497	4.61559	2.71133	35.3817	0.000709025	0.0283262		ENSGALG00000009512	-2.95515	10.8378	42.4522	0.000226957	0.00901136		ENSGALG00000010352	-1.81883	6.06237	76.5597	2.43995e-05	0.00097016
ENSGALG00000007638	2.68691	5.1333	146.808	3.46e-06	0.000137711		ENSGALG00000043118	2.18611	7.78481	44.2384	0.000369882	0.0147535		ENSGALG00000054975	9.32533	0.560794	64.2877	0.000710158	0.0283262		ENSGALG00000004740	2.9542	2.84693	42.4459	0.000227068	0.00901136		ENSGALG00000005808	-3.4499	2.65571	76.5336	2.44297e-05	0.00097016
ENSGALG00000011608	-7.95811	9.32345	146.78	3.47e-06	0.000137711		ENSGALG00000033286	-3.63163	3.55178	44.0959	0.000373389	0.0148245		ENSGALG00000016828	3.13556	4.79347	35.3021	0.000713581	0.0283882		ENSGALG00000004444	1.55956	5.22486	42.4104	0.000227695	0.00901136		ENSGALG00000045548	-2.58058	3.76122	76.5322	2.44313e-05	0.00097016
ENSGALG00000016464	-2.23533	8.129	146.708	3.47e-06	0.000137711		ENSGALG00000006756	-9.74458	4.50321	44.0849	0.000373662	0.0148245		ENSGALG00000008734	3.98831	5.47109	35.2363	0.000717374	0.0284083		ENSGALG00000037675	-2.87658	9.94644	42.3785	0.00022826	0.00901136		ENSGALG00000011281	-6.86875	3.35326	76.5158	2.44503e-05	0.00097016
ENSGALG00000028568	-2.61673	4.71515	146.616	3.48e-06	0.000137711		ENSGALG00000011280	-1.92024	5.24171	43.9997	0.000375784	0.0148245		ENSGALG00000025950	-2.79502	5.97348	35.1883	0.000720155	0.0284083		ENSGALG00000024485	-1.304	5.73745	42.3484	0.000228795	0.00901136		ENSGALG00000001837	-2.71979	2.73808	76.4261	2.45544e-05	0.000970647
ENSGALG00000016937	5.41047	3.0032	146.402	3.5e-06	0.000137932		ENSGALG00000003233	3.67371	9.13717	43.979	0.000376301	0.0148245		ENSGALG00000003081	1.6523	7.11422	35.1566	0.000722002	0.0284083		ENSGALG00000053550	-4.78393	0.723412	42.3053	0.000229564	0.00901136		ENSGALG00000047890	11.1277	2.19556	139.73	2.45903e-05	0.000970647
ENSGALG00000023172	11.6229	10.352	146.31	3.51e-06	0.000137932		ENSGALG00000028290	2.7385	6.72639	43.9695	0.000376538	0.0148245		ENSGALG00000014661	1.49582	5.87041	35.1344	0.000723296	0.0284083		ENSGALG00000007512	-1.14426	6.50404	42.287	0.00022989	0.00901136		ENSGALG00000011608	2.10915	9.44656	76.3405	2.46542e-05	0.000970648
ENSGALG00000041680	-9.20599	4.94947	146.232	3.51e-06	0.000137932		ENSGALG00000013031	2.66736	6.28372	43.7493	0.000382107	0.014989		ENSGALG00000035068	1.52273	8.06963	35.1173	0.000724297	0.0284083		ENSGALG00000015059	1.51107	6.47405	42.281	0.000229999	0.00901136		ENSGALG00000034374	2.20287	5.74481	76.076	2.49661e-05	0.000980104
ENSGALG00000051550	5.7095	5.3668	145.578	3.57e-06	0.000138028		ENSGALG00000016479	-1.83092	7.94324	43.7264	0.00038269	0.014989		ENSGALG00000014242	3.50926	3.91391	35.0766	0.000726687	0.0284083		ENSGALG00000038145	-1.31655	7.44992	42.2769	0.000230072	0.00901136		ENSGALG00000020002	5.8341	3.55963	76.0278	2.50234e-05	0.000980104
ENSGALG00000033231	4.21464	5.77863	145.438	3.58e-06	0.000138028		ENSGALG00000015331	2.3713	6.98507	43.4443	0.000389997	0.0150235		ENSGALG00000034735	-1.70292	6.04396	35.0683	0.000727171	0.0284083		ENSGALG00000032841	1.81783	4.30224	42.0319	0.000234515	0.00916178		ENSGALG00000034187	1.94156	6.1375	75.8	2.52967e-05	0.000988263
ENSGALG00000039164	4.0079	3.9232	145.406	3.58e-06	0.000138028		ENSGALG00000033025	2.44511	3.69074	43.4166	0.000390724	0.0150235		ENSGALG00000054266	9.38186	0.61499	63.4861	0.000729771	0.0284151		ENSGALG00000038904	1.29844	7.18136	41.6832	0.000241027	0.00931765		ENSGALG00000015256	-2.23698	5.29339	75.66	2.54666e-05	0.000992347
ENSGALG00000003932	2.66542	5.88336	145.364	3.59e-06	0.000138028		ENSGALG00000039206	-2.88258	4.3547	43.3772	0.00039176	0.0150235		ENSGALG00000021271	8.63373	5.30912	35.0021	0.000731085	0.0284151		ENSGALG00000011376	-3.3337	5.16471	41.6574	0.000241518	0.00931765		ENSGALG00000001942	-2.49007	5.20138	75.5873	2.55553e-05	0.000993258
ENSGALG00000005291	3.68538	6.45334	145.321	3.59e-06	0.000138028		ENSGALG00000001117	1.56416	5.34901	43.3379	0.000392799	0.0150235		ENSGALG00000010232	7.02519	3.49209	34.9676	0.000733132	0.028422		ENSGALG00000015105	-1.71376	10.4632	41.6556	0.000241553	0.00931765		ENSGALG00000004875	2.3643	5.46274	75.0805	2.61848e-05	0.00101513
ENSGALG00000039924	2.49711	4.87374	145.309	3.59e-06	0.000138028		ENSGALG00000010988	-3.16828	2.05167	43.3156	0.000393391	0.0150235		ENSGALG00000034967	1.45137	5.96863	34.8757	0.000738624	0.0284959		ENSGALG00000001938	-1.87506	6.48779	41.6148	0.000242331	0.00931765		ENSGALG00000005820	1.7463	7.03326	74.931	2.63742e-05	0.00101987
ENSGALG00000051598	-2.59443	9.81919	145.28	3.6e-06	0.000138028		ENSGALG00000042079	-7.64915	8.28122	43.3118	0.000393492	0.0150235		ENSGALG00000005846	1.75548	7.67072	34.8654	0.000739246	0.0284959		ENSGALG00000016497	-1.78983	6.84977	41.5973	0.000242665	0.00931765		ENSGALG00000014023	-1.58126	6.15175	74.8074	2.65322e-05	0.00102153
ENSGALG00000010147	-2.49918	4.46041	145.268	3.6e-06	0.000138028		ENSGALG00000012395	2.46736	7.49783	43.2952	0.000393931	0.0150235		ENSGALG00000054807	10.3427	1.54362	62.9832	0.000742478	0.0284959		ENSGALG00000027980	4.52583	1.85015	41.5946	0.000242718	0.00931765		ENSGALG00000008175	-2.03297	5.72833	74.7922	2.65516e-05	0.00102153
ENSGALG00000015288	-2.55683	6.22523	145.268	3.6e-06	0.000138028		ENSGALG00000008182	2.83766	4.15911	43.2834	0.000394245	0.0150235		ENSGALG00000002085	1.37748	5.80191	34.7866	0.000744002	0.0284959		ENSGALG00000006751	4.22827	3.34574	41.5905	0.000242797	0.00931765		ENSGALG00000013615	-2.19625	4.4704	74.5823	2.68228e-05	0.00102936
ENSGALG00000052088	5.61615	3.26426	145.112	3.61e-06	0.000138209		ENSGALG00000007510	2.42119	6.43091	43.2829	0.000394258	0.0150235		ENSGALG00000015320	1.6371	6.20098	34.6162	0.000754431	0.0284959		ENSGALG00000027785	-1.4512	5.07518	41.5481	0.000243612	0.00932538		ENSGALG00000009107	-5.13587	2.14767	74.5094	2.69177e-05	0.0010304
ENSGALG00000014952	3.29912	4.47961	144.749	3.64e-06	0.000139103		ENSGALG00000007001	-11.8378	2.85213	83.7003	0.000394357	0.0150235		ENSGALG00000040844	-1.71533	5.50474	34.6061	0.000755055	0.0284959		ENSGALG00000031265	-1.24404	6.41098	41.4437	0.000245632	0.00937907		ENSGALG00000051535	10.1016	1.18796	134.995	2.71284e-05	0.00103443
ENSGALG00000006407	-2.12241	6.90508	144.461	3.67e-06	0.000139745		ENSGALG00000006623	-3.11924	4.99571	43.2759	0.000394444	0.0150235		ENSGALG00000046009	10.8432	2.03381	62.4417	0.000756515	0.0284959		ENSGALG00000011047	-1.12066	7.23305	41.3793	0.00024689	0.00940347		ENSGALG00000038469	-2.65919	3.68106	74.3256	2.71591e-05	0.00103443
ENSGALG00000030028	-2.19303	6.03012	143.872	3.72e-06	0.000141451		ENSGALG00000001645	4.14125	5.39924	43.2006	0.000396455	0.0150623		ENSGALG00000031440	-3.51617	4.5759	34.5808	0.000756621	0.0284959		ENSGALG00000023199	-1.1378	8.01793	41.2487	0.000249465	0.0094177		ENSGALG00000007853	-3.91919	1.51584	74.2632	2.72416e-05	0.00103498
ENSGALG00000005061	-2.01971	6.05598	143.637	3.74e-06	0.000141576		ENSGALG00000040316	-4.92822	5.83481	43.1287	0.000398387	0.015098		ENSGALG00000046180	3.36137	4.45289	34.5357	0.000759424	0.0284959		ENSGALG00000039541	1.83899	6.67202	41.2286	0.000249865	0.0094177		ENSGALG00000016692	-3.09417	3.55543	74.074	2.74939e-05	0.00104188
ENSGALG00000011358	6.45708	5.93237	143.636	3.75e-06	0.000141576		ENSGALG00000014561	-8.87328	3.26019	43.0611	0.000400214	0.0151258		ENSGALG00000004088	-2.77649	5.9761	34.5352	0.000759455	0.0284959		ENSGALG00000011738	4.58608	5.35276	41.1917	0.000250598	0.0094177		ENSGALG00000039380	-2.91855	3.72978	74.0243	2.75605e-05	0.00104188
ENSGALG00000001975	-2.02872	6.18797	143.471	3.76e-06	0.000141807		ENSGALG00000040833	-5.21845	3.52839	43.028	0.000401112	0.0151258		ENSGALG00000053463	10.2792	1.48147	62.3229	0.000759647	0.0284959		ENSGALG00000003702	-1.27028	7.32099	41.1884	0.000250666	0.0094177		ENSGALG00000011331	-1.72888	4.54991	73.6523	2.80666e-05	0.00105838
ENSGALG00000010255	2.22623	6.79295	143.277	3.78e-06	0.00014214		ENSGALG00000001472	-2.84688	7.83742	42.8118	0.00040705	0.0152899		ENSGALG00000042845	9.21672	0.459022	62.1334	0.000764679	0.0284959		ENSGALG00000007462	-1.21786	8.01819	41.1625	0.000251183	0.0094177		ENSGALG00000026834	4.96092	5.89107	73.5606	2.81931e-05	0.00106
ENSGALG00000005888	-2.84243	5.8489	143.09	3.8e-06	0.000142189		ENSGALG00000012769	-2.50673	5.17219	42.7964	0.000407476	0.0152899		ENSGALG00000005986	-2.99413	3.88171	34.4307	0.000766002	0.0284959		ENSGALG00000034134	-1.62016	6.08484	41.1546	0.000251341	0.0094177		ENSGALG00000029583	2.49163	13.3073	73.5146	2.82569e-05	0.00106
ENSGALG00000010356	4.02622	4.3889	143.04	3.8e-06	0.000142189		ENSGALG00000039221	-2.72532	4.27466	42.7207	0.000409586	0.0153312		ENSGALG00000036085	-1.32286	6.17287	34.4292	0.000766098	0.0284959		ENSGALG00000049379	3.66289	2.35361	41.1416	0.000251602	0.0094177		ENSGALG00000014869	-1.4683	5.9861	73.4701	2.83187e-05	0.00106
ENSGALG00000016931	5.16532	3.57986	142.929	3.81e-06	0.000142189		ENSGALG00000000991	1.54979	5.75406	42.6416	0.000411804	0.0153764		ENSGALG00000053709	10.0408	1.24962	62.0546	0.000766784	0.0284959		ENSGALG00000001633	3.19428	4.87276	41.0629	0.000253186	0.0094469		ENSGALG00000034456	-7.05257	5.14967	73.3192	2.85297e-05	0.00106527
ENSGALG00000043938	3.77304	4.82118	142.842	3.82e-06	0.000142189		ENSGALG00000034346	-4.1263	5.20635	42.5662	0.000413934	0.0153997		ENSGALG00000051637	9.55755	0.782882	62.0038	0.000768149	0.0284959		ENSGALG00000015660	3.09809	6.06167	41.0212	0.000254031	0.0094469		ENSGALG00000005223	5.6775	4.34033	73.1465	2.87735e-05	0.00107174
ENSGALG00000041407	7.57355	5.94194	142.772	3.83e-06	0.000142189		ENSGALG00000015026	-2.59701	4.68651	42.5478	0.000414454	0.0153997		ENSGALG00000046995	-9.7599	0.974747	61.9975	0.000768317	0.0284959		ENSGALG00000001797	-1.32108	6.39357	41.0106	0.000254246	0.0094469		ENSGALG00000006871	3.13663	6.88294	72.7772	2.93038e-05	0.00108666
ENSGALG00000035629	3.01714	4.67926	142.463	3.86e-06	0.00014276		ENSGALG00000016920	-6.69994	4.34806	42.4853	0.000416233	0.015428		ENSGALG00000050461	9.0302	0.281217	61.9799	0.000768791	0.0284959		ENSGALG00000033365	6.53926	2.81009	40.825	0.000258056	0.00954215		ENSGALG00000001616	-2.6459	5.16781	72.7682	2.93169e-05	0.00108666
ENSGALG00000043034	-4.40762	7.86618	142.418	3.86e-06	0.00014276		ENSGALG00000003345	2.37763	4.54261	42.3584	0.000419876	0.0155252		ENSGALG00000015554	-6.95461	3.66833	34.3166	0.000773235	0.028502		ENSGALG00000024272	10.1892	1.37939	65.8602	0.000258066	0.00954215		ENSGALG00000004554	3.0753	9.92041	72.7119	2.93988e-05	0.00108704
ENSGALG00000028664	4.86825	6.82873	142.22	3.88e-06	0.000142805		ENSGALG00000034898	2.07544	5.91803	42.3156	0.000421113	0.0155332		ENSGALG00000000604	-3.03551	2.62672	34.2692	0.000776262	0.028502		ENSGALG00000001951	-2.62523	4.4981	40.7648	0.000259307	0.00956477		ENSGALG00000001025	-1.64464	5.76652	72.4106	2.98422e-05	0.00109573
ENSGALG00000007507	5.77116	5.0668	142.212	3.88e-06	0.000142805		ENSGALG00000003072	2.60685	8.10788	42.1771	0.000425151	0.0156441		ENSGALG00000001939	-1.6361	6.25937	34.2556	0.000777139	0.028502		ENSGALG00000012115	5.13887	5.85237	40.6176	0.000262397	0.00962603		ENSGALG00000033730	2.29113	4.72668	72.3754	2.98946e-05	0.00109573
ENSGALG00000008691	3.20437	7.20876	141.874	3.91e-06	0.000143363		ENSGALG00000041266	-5.9676	3.9074	42.0131	0.00043	0.0157153		ENSGALG00000048121	9.69453	0.914694	61.6002	0.000779097	0.028502		ENSGALG00000004721	-3.89504	1.42715	40.609	0.000262578	0.00962603		ENSGALG00000007507	-4.13198	3.31612	72.3746	2.98958e-05	0.00109573
ENSGALG00000011967	4.6074	5.64707	141.865	3.91e-06	0.000143363		ENSGALG00000004859	-2.63907	4.00235	42.0122	0.000430026	0.0157153		ENSGALG00000002759	-3.14519	6.53217	34.2082	0.000780189	0.028502		ENSGALG00000031982	-1.19497	6.61513	40.5417	0.000264008	0.00962603		ENSGALG00000010120	-6.7844	4.25493	72.3403	2.99469e-05	0.00109573
ENSGALG00000003443	5.0337	2.94402	141.7	3.93e-06	0.000143614		ENSGALG00000004046	-4.22398	3.11161	41.9978	0.000430455	0.0157153		ENSGALG00000016602	-4.73475	4.33624	34.1802	0.000781998	0.028502		ENSGALG00000031996	-2.93759	2.44626	40.5317	0.000264221	0.00962603		ENSGALG00000005888	1.81543	5.85059	72.3086	2.99942e-05	0.00109573
ENSGALG00000005223	-6.84028	4.49354	141.197	3.98e-06	0.000144829		ENSGALG00000005638	-12.2045	3.21564	80.3739	0.000431223	0.0157153		ENSGALG00000032361	2.66229	4.96221	34.1381	0.000784727	0.028502		ENSGALG00000008936	-4.68898	5.31562	40.5154	0.00026457	0.00962603		ENSGALG00000006887	1.74284	4.52562	72.1486	3.02347e-05	0.00110186
ENSGALG00000015091	2.71654	5.50064	141.177	3.98e-06	0.000144829		ENSGALG00000030363	-2.11589	4.79951	41.8926	0.000433607	0.0157462		ENSGALG00000012715	-2.84845	5.38257	34.1284	0.00078536	0.028502		ENSGALG00000052075	-1.9167	6.52664	40.5061	0.000264768	0.00962603		ENSGALG00000049741	2.1614	3.37329	71.5592	3.11417e-05	0.00113044
ENSGALG00000041687	-2.82975	9.42915	140.953	4.01e-06	0.000144849		ENSGALG00000004858	2.16665	4.92015	41.8748	0.000434142	0.0157462		ENSGALG00000054888	10.1281	1.33491	61.2892	0.000787687	0.028502		ENSGALG00000041962	1.752	5.25997	40.3784	0.000267519	0.00970282		ENSGALG00000013211	2.8787	6.7843	71.511	3.12172e-05	0.00113044
ENSGALG00000008349	-2.07039	6.79374	140.85	4.02e-06	0.000144849		ENSGALG00000026781	-10.6163	1.64877	79.8884	0.000437012	0.0157925		ENSGALG00000008376	1.36534	6.43856	34.0765	0.000788744	0.028502		ENSGALG00000013848	1.1903	6.55331	40.2456	0.000270417	0.00978458		ENSGALG00000035679	10.7888	1.86286	128.449	3.12495e-05	0.00113044
ENSGALG00000011172	-2.96093	7.33935	140.82	4.02e-06	0.000144849		ENSGALG00000016478	-7.70448	4.62247	41.7533	0.000437825	0.0157925		ENSGALG00000004743	1.6338	5.59786	34.0637	0.000789586	0.028502		ENSGALG00000002147	1.46564	6.33024	40.1939	0.000271556	0.00980245		ENSGALG00000033507	-4.45051	1.1369	71.4482	3.13163e-05	0.00113044
ENSGALG00000011476	3.03371	5.93292	140.796	4.02e-06	0.000144849		ENSGALG00000000927	-4.24431	5.48516	41.73	0.000438536	0.0157925		ENSGALG00000000189	1.56	6.12558	33.9631	0.000796213	0.0286443		ENSGALG00000015233	-2.35394	10.5912	40.1299	0.000272973	0.00983026		ENSGALG00000013031	1.66384	6.39313	71.3794	3.1425e-05	0.00113167
ENSGALG00000016563	-5.38648	6.1832	140.693	4.03e-06	0.000144855		ENSGALG00000010836	1.98766	6.09173	41.6528	0.000440904	0.0158137		ENSGALG00000005551	-1.53205	7.85152	33.9467	0.000797298	0.0286443		ENSGALG00000008881	-2.63739	6.36571	40.055	0.000274646	0.0098495		ENSGALG00000008603	1.46439	6.69496	71.3303	3.1503e-05	0.0011318
ENSGALG00000011965	2.14501	6.02241	140.436	4.06e-06	0.000144855		ENSGALG00000054939	-2.61176	3.61008	41.6245	0.000441776	0.0158137		ENSGALG00000054145	-3.46928	4.16826	33.891	0.000801006	0.0286875		ENSGALG00000010526	-1.14994	7.02609	40.034	0.000275117	0.0098495		ENSGALG00000020249	-1.59581	6.31881	71.1797	3.17435e-05	0.00113775
ENSGALG00000044064	-2.9522	5.25485	140.424	4.06e-06	0.000144855		ENSGALG00000016325	-11.9582	2.97141	79.3985	0.000442969	0.0158137		ENSGALG00000016479	-2.01207	8.28909	33.706	0.000813487	0.0286875		ENSGALG00000042944	-9.85098	1.02728	64.2425	0.000275452	0.0098495		ENSGALG00000034534	-3.32404	3.56258	70.9198	3.21643e-05	0.00115012
ENSGALG00000013628	-1.90542	8.16043	140.423	4.06e-06	0.000144855		ENSGALG00000005223	4.40745	4.44196	41.5756	0.000443288	0.0158137		ENSGALG00000048726	9.46833	0.697359	60.3228	0.000815267	0.0286875		ENSGALG00000050049	2.02389	4.50649	39.9168	0.000277765	0.00989012		ENSGALG00000016518	-2.97806	5.93888	70.649	3.26101e-05	0.00116108
ENSGALG00000012219	-1.95698	6.93653	140.315	4.07e-06	0.000144916		ENSGALG00000003265	2.38299	6.79043	41.4444	0.000447375	0.0158734		ENSGALG00000050220	9.75181	0.970658	60.1916	0.000819118	0.0286875		ENSGALG00000002519	-1.59746	4.37221	39.9113	0.000277889	0.00989012		ENSGALG00000027363	1.90535	6.29096	70.6279	3.26451e-05	0.00116108
ENSGALG00000015026	2.52914	4.72699	139.451	4.16e-06	0.000147801		ENSGALG00000013081	2.65186	6.3281	41.4426	0.000447431	0.0158734		ENSGALG00000029502	-4.77157	5.91205	33.6029	0.000820546	0.0286875		ENSGALG00000039335	-1.74307	6.43146	39.8768	0.000278676	0.00989494		ENSGALG00000011024	-3.84192	6.75685	70.5949	3.27001e-05	0.00116108
ENSGALG00000026373	-4.00045	6.52499	139.191	4.19e-06	0.000148446		ENSGALG00000022531	3.62345	3.79971	41.3766	0.000449508	0.0158734		ENSGALG00000035625	2.55961	6.55939	33.6015	0.000820643	0.0286875		ENSGALG00000023157	-1.88871	8.81123	39.7908	0.000280646	0.00994168		ENSGALG00000048205	3.13095	7.87745	70.3351	3.31366e-05	0.00117298
ENSGALG00000054371	-8.00158	3.29486	139.036	4.21e-06	0.00014869		ENSGALG00000017644	2.2478	9.65357	41.359	0.000450062	0.0158734		ENSGALG00000008703	2.14238	6.31709	33.5971	0.000820946	0.0286875		ENSGALG00000035565	9.43828	0.661183	63.5435	0.000283457	0.010011		ENSGALG00000003529	2.36098	6.31569	70.3039	3.31895e-05	0.00117298
ENSGALG00000009445	2.84713	5.9847	138.894	4.22e-06	0.000148879		ENSGALG00000023898	-3.61477	3.50321	41.3552	0.000450184	0.0158734		ENSGALG00000047771	-2.95927	4.51177	33.5939	0.000821169	0.0286875		ENSGALG00000055010	-1.2241	7.64911	39.6496	0.000283922	0.010011		ENSGALG00000004112	1.87612	6.0737	70.1526	3.34476e-05	0.00117936
ENSGALG00000028407	12.1267	3.1727	326.517	4.23e-06	0.000148879		ENSGALG00000006539	3.25971	6.70612	41.2358	0.000453978	0.0159701		ENSGALG00000054913	-4.67192	5.43486	33.5271	0.000825795	0.0286875		ENSGALG00000014267	-2.33003	3.58085	39.5938	0.000285231	0.0100339		ENSGALG00000016675	-1.88621	3.71182	69.8717	3.39334e-05	0.00119372
ENSGALG00000044574	-2.66572	5.11405	138.435	4.27e-06	0.000149961		ENSGALG00000010164	2.5153	10.3766	41.1775	0.000455847	0.015989		ENSGALG00000030005	-9.13793	0.378232	59.762	0.000831909	0.0286875		ENSGALG00000002543	-1.42846	5.98698	39.5387	0.000286529	0.0100552		ENSGALG00000035768	2.81249	10.0845	69.4247	3.4725e-05	0.00121874
ENSGALG00000015701	-2.47785	6.90832	138.046	4.32e-06	0.000150878		ENSGALG00000002655	-2.5678	7.13762	41.1535	0.000456619	0.015989		ENSGALG00000045312	-4.55462	3.12114	33.4289	0.000832653	0.0286875		ENSGALG00000004498	-2.84541	2.99229	39.5042	0.000287347	0.0100552		ENSGALG00000003582	-3.39116	4.79732	69.2833	3.49801e-05	0.00122487
ENSGALG00000014851	-4.90059	5.14351	138.021	4.32e-06	0.000150878		ENSGALG00000016817	-3.99524	5.2947	41.0765	0.000459107	0.0160332		ENSGALG00000033404	-2.28594	5.79075	33.397	0.0008349	0.0286875		ENSGALG00000003601	2.14904	7.17349	39.4842	0.00028782	0.0100552		ENSGALG00000016583	-2.05095	4.54223	69.2199	3.50952e-05	0.00122607
ENSGALG00000027484	-3.43997	3.93025	137.923	4.33e-06	0.000150914		ENSGALG00000008855	2.2151	7.87602	41.0424	0.000460214	0.0160332		ENSGALG00000013193	9.31286	0.548903	59.6288	0.000835935	0.0286875		ENSGALG00000014768	-1.76853	7.56803	39.3732	0.000290475	0.0101089		ENSGALG00000008956	-1.49082	6.13097	69.1524	3.52185e-05	0.00122756
ENSGALG00000039448	2.77581	6.16178	137.659	4.36e-06	0.000151603		ENSGALG00000001916	-5.32235	4.47241	40.9669	0.000462678	0.0160332		ENSGALG00000034414	1.50618	7.6393	33.3516	0.000838105	0.0286875		ENSGALG00000005507	-1.21326	8.14398	39.3644	0.000290687	0.0101089		ENSGALG00000045478	3.07295	4.99725	68.9976	3.5503e-05	0.00123464
ENSGALG00000013229	-2.81112	6.13893	137.402	4.39e-06	0.000152269		ENSGALG00000011885	-3.77189	7.46134	40.9326	0.000463803	0.0160332		ENSGALG00000052335	9.87384	1.08764	59.4932	0.000840061	0.0286875		ENSGALG00000018803	-3.38235	3.56079	39.2119	0.000294387	0.0102141		ENSGALG00000010818	-2.04666	6.22393	68.5022	3.6433e-05	0.00126409
ENSGALG00000000734	2.40746	5.61428	137.237	4.41e-06	0.000152577		ENSGALG00000034693	-2.96093	4.22319	40.8854	0.000465359	0.0160332		ENSGALG00000028354	1.44937	6.97027	33.3099	0.000841069	0.0286875		ENSGALG00000012618	1.49168	4.49196	39.1418	0.000296108	0.0102384		ENSGALG00000032988	2.19464	6.63055	68.3948	3.66386e-05	0.0012648
ENSGALG00000009192	-2.20149	7.00215	136.938	4.44e-06	0.000153419		ENSGALG00000016986	-5.09589	4.14676	40.8579	0.000466268	0.0160332		ENSGALG00000054816	9.28761	0.524704	59.3589	0.000844175	0.0286875		ENSGALG00000010535	2.83986	4.02555	39.1273	0.000296465	0.0102384		ENSGALG00000011803	-8.8157	4.40746	68.2866	3.68473e-05	0.0012648
ENSGALG00000014236	-5.18624	5.43255	136.748	4.46e-06	0.000153832		ENSGALG00000008865	2.41426	5.89173	40.7665	0.000469305	0.0160332		ENSGALG00000012218	1.86694	5.02835	33.2636	0.000844371	0.0286875		ENSGALG00000039171	1.8286	4.14806	39.1013	0.000297108	0.0102384		ENSGALG00000014144	4.87072	3.82816	68.2604	3.6898e-05	0.0012648
ENSGALG00000001684	-2.87402	8.54692	136.48	4.5e-06	0.000154563		ENSGALG00000041750	-6.53684	5.29721	40.7429	0.000470092	0.0160332		ENSGALG00000039105	9.63491	0.857113	59.2956	0.000846127	0.0286875		ENSGALG00000045168	1.64947	7.24254	39.0658	0.000297989	0.0102455		ENSGALG00000049427	3.52283	7.10357	68.2481	3.69217e-05	0.0012648
ENSGALG00000005407	-1.97551	5.93765	136.129	4.54e-06	0.000155074		ENSGALG00000014963	-5.76352	5.03135	40.7384	0.000470243	0.0160332		ENSGALG00000027056	2.03769	4.47158	33.21	0.000848213	0.0286875		ENSGALG00000024332	1.37501	5.38453	38.9399	0.000301135	0.0103303		ENSGALG00000033638	-2.5518	4.85609	68.2447	3.69284e-05	0.0012648
ENSGALG00000009519	-2.01329	8.48506	136.062	4.54e-06	0.000155074		ENSGALG00000011099	-10.7619	5.13066	40.731	0.000470491	0.0160332		ENSGALG00000006830	1.7886	4.07991	33.1813	0.000850282	0.0286875		ENSGALG00000004401	9.8466	1.04954	61.9707	0.000302658	0.0103382		ENSGALG00000052932	-4.96586	4.75256	68.1906	3.70335e-05	0.0012648
ENSGALG00000021340	5.05479	5.71926	136.017	4.55e-06	0.000155074		ENSGALG00000050893	-11.6771	2.693	77.2041	0.000471128	0.0160332		ENSGALG00000008537	-3.72871	4.46117	33.1583	0.000851943	0.0286875		ENSGALG00000007045	9.28975	0.520853	61.9654	0.000302726	0.0103382		ENSGALG00000009523	5.14205	4.57913	68.1893	3.70361e-05	0.0012648
ENSGALG00000006989	-2.26423	4.97835	136.01	4.55e-06	0.000155074		ENSGALG00000039169	1.94538	5.32945	40.6576	0.000472955	0.0160332		ENSGALG00000052386	8.80495	0.0701165	59.099	0.000852221	0.0286875		ENSGALG00000008646	-7.31312	2.08434	38.7745	0.000305335	0.0103805		ENSGALG00000050831	-4.32306	4.40242	67.9557	3.74945e-05	0.00127668
ENSGALG00000002266	3.54936	4.7297	135.816	4.57e-06	0.000155518		ENSGALG00000016485	-2.48471	6.4356	40.6425	0.000473466	0.0160332		ENSGALG00000047715	9.43756	0.668046	59.0976	0.000852267	0.0286875		ENSGALG00000009303	1.46517	5.47571	38.7722	0.000305394	0.0103805		ENSGALG00000002219	1.73801	8.02509	67.9267	3.7552e-05	0.00127668
ENSGALG00000002294	-4.1914	7.5128	135.176	4.65e-06	0.000157809		ENSGALG00000026995	-3.88264	1.69466	40.6381	0.000473612	0.0160332		ENSGALG00000005575	2.21619	8.57285	33.1359	0.000853569	0.0286875		ENSGALG00000003353	-2.03803	6.5517	38.7143	0.000306883	0.0103805		ENSGALG00000026038	-6.46827	2.2802	67.816	3.77722e-05	0.00127867
ENSGALG00000009507	-2.20787	7.51588	134.595	4.72e-06	0.000159892		ENSGALG00000011291	1.84206	5.55332	40.635	0.000473718	0.0160332		ENSGALG00000012089	6.32686	6.00595	33.1289	0.000854076	0.0286875		ENSGALG00000012769	1.57129	4.85888	38.7117	0.000306948	0.0103805		ENSGALG00000015055	-4.25563	1.62079	67.8127	3.77788e-05	0.00127867
ENSGALG00000012414	-1.86404	6.14334	134.442	4.74e-06	0.000160187		ENSGALG00000052873	-2.25351	5.55579	40.5364	0.000477064	0.0160332		ENSGALG00000028774	-3.16739	5.98948	33.1027	0.000855976	0.0286875		ENSGALG00000050840	4.14969	4.67315	38.6798	0.000307772	0.0103805		ENSGALG00000016551	-1.49191	6.33117	67.6618	3.80815e-05	0.00128606
ENSGALG00000001640	4.84099	4.45891	133.977	4.8e-06	0.000161821		ENSGALG00000011149	-9.39601	5.79257	40.4952	0.000478473	0.0160332		ENSGALG00000046258	-2.11818	4.09747	33.093	0.000856686	0.0286875		ENSGALG00000029360	-1.37653	7.88753	38.6687	0.000308062	0.0103805		ENSGALG00000049051	3.9014	1.96107	67.4239	3.85651e-05	0.0012995
ENSGALG00000041365	3.94376	3.21635	133.518	4.86e-06	0.000163449		ENSGALG00000001564	-8.3897	3.08245	40.495	0.000478478	0.0160332		ENSGALG00000038242	1.93178	5.81072	33.0888	0.000856992	0.0286875		ENSGALG00000003820	-1.0801	6.04175	38.5544	0.000311039	0.0104576		ENSGALG00000035903	2.16916	6.2136	67.3034	3.8813e-05	0.00130096
ENSGALG00000012228	-4.83385	4.75965	133.377	4.88e-06	0.000163704		ENSGALG00000035498	-11.7463	2.76146	76.59	0.000479468	0.0160332		ENSGALG00000004669	-3.74816	0.56944	33.0879	0.000857057	0.0286875		ENSGALG00000010352	-1.29004	6.55941	38.4396	0.000314067	0.0105216		ENSGALG00000026465	2.86117	4.95592	67.2825	3.88562e-05	0.00130096
ENSGALG00000000003	-3.78057	2.99115	133.282	4.89e-06	0.000163757		ENSGALG00000038636	-9.41522	4.175	40.4533	0.00047991	0.0160332		ENSGALG00000002132	3.89578	2.87388	33.043	0.000860342	0.0286875		ENSGALG00000002056	-1.49033	6.46797	38.426	0.00031443	0.0105216		ENSGALG00000034303	2.96637	5.15918	67.2781	3.88652e-05	0.00130096
ENSGALG00000002189	2.57123	8.67127	133.186	4.9e-06	0.000163819		ENSGALG00000023521	-6.59477	4.61277	40.4496	0.000480035	0.0160332		ENSGALG00000005852	8.03975	2.46736	33.0397	0.000860582	0.0286875		ENSGALG00000012998	3.36553	1.63097	38.4039	0.000315017	0.0105216		ENSGALG00000010801	3.72555	3.79325	66.8081	3.98531e-05	0.00133109
ENSGALG00000016583	3.52604	5.99629	132.922	4.94e-06	0.000164619		ENSGALG00000037989	-4.47199	2.85367	40.3697	0.00048279	0.0160898		ENSGALG00000016486	-2.10517	4.28285	33.0368	0.000860794	0.0286875		ENSGALG00000047141	4.1422	3.92678	38.3503	0.000316448	0.0105417		ENSGALG00000014960	-3.11667	4.22126	66.7561	3.99643e-05	0.00133188
ENSGALG00000012020	-3.8259	5.73593	132.284	5.03e-06	0.000167101		ENSGALG00000001975	1.67979	6.16341	40.2363	0.000487439	0.0161003		ENSGALG00000005139	2.38476	10.5029	33.0045	0.000863171	0.0287038		ENSGALG00000006799	1.52202	8.6701	38.3295	0.000317008	0.0105417		ENSGALG00000015078	-2.1578	6.28843	66.5415	4.04275e-05	0.00134437
ENSGALG00000054779	2.16595	4.86575	131.772	5.09e-06	0.000169056		ENSGALG00000001939	1.81396	7.64971	40.2292	0.000487687	0.0161003		ENSGALG00000041435	-4.28401	1.67175	32.8869	0.000871878	0.02893		ENSGALG00000033925	-4.46229	2.66168	38.2562	0.000318985	0.0105843		ENSGALG00000026301	-6.52417	3.21456	66.3954	4.07466e-05	0.00135091
ENSGALG00000048349	5.40166	4.41519	131.454	5.14e-06	0.000169915		ENSGALG00000003196	-12.5533	3.56215	75.969	0.000488117	0.0161003		ENSGALG00000049205	-8.63939	-0.0894299	58.1217	0.000883485	0.0291315		ENSGALG00000010018	-7.98021	1.6136	38.1685	0.00032137	0.0105924		ENSGALG00000034077	-1.75651	6.5695	66.3492	4.08481e-05	0.00135091
ENSGALG00000015252	3.44843	5.36864	131.424	5.14e-06	0.000169915		ENSGALG00000002055	-4.23205	2.73424	40.2107	0.000488337	0.0161003		ENSGALG00000040109	-2.90773	5.80069	32.7121	0.000885046	0.0291315		ENSGALG00000013757	-1.58859	6.88964	38.1346	0.000322297	0.0105924		ENSGALG00000006743	-2.82233	7.93767	66.3298	4.08907e-05	0.00135091
ENSGALG00000009732	-2.07569	6.45098	131.192	5.18e-06	0.000170617		ENSGALG00000016575	-2.62945	5.46811	40.1833	0.000489304	0.0161003		ENSGALG00000037043	-2.70324	4.73308	32.6577	0.00088919	0.0291315		ENSGALG00000005675	2.81165	7.80588	38.1343	0.000322305	0.0105924		ENSGALG00000012006	2.81874	3.06519	66.1902	4.12e-05	0.00135748
ENSGALG00000039468	-3.90279	6.75618	130.229	5.31e-06	0.000174777		ENSGALG00000013414	-6.02175	5.14063	40.1788	0.000489461	0.0161003		ENSGALG00000027932	1.68256	4.95003	32.6539	0.000889486	0.0291315		ENSGALG00000053772	6.41301	0.492213	38.1185	0.000322738	0.0105924		ENSGALG00000010005	8.13095	7.33284	66.1595	4.12685e-05	0.00135748
ENSGALG00000009739	-9.39811	6.3666	129.901	5.36e-06	0.000175961		ENSGALG00000004205	2.45854	8.46586	40.1228	0.00049144	0.0161023		ENSGALG00000031411	3.1624	4.56689	32.6501	0.000889774	0.0291315		ENSGALG00000015849	3.11729	5.78174	38.0985	0.000323287	0.0105924		ENSGALG00000016196	-4.73763	2.22075	66.0368	4.15432e-05	0.00136357
ENSGALG00000039735	-3.25615	7.89131	129.824	5.37e-06	0.000175961		ENSGALG00000015451	2.26533	7.79422	40.1172	0.000491639	0.0161023		ENSGALG00000026383	-3.04531	8.93939	32.6181	0.000892228	0.0291315		ENSGALG00000005852	7.37166	2.27379	38.0941	0.000323409	0.0105924		ENSGALG00000045842	-4.48963	3.73826	65.7872	4.21094e-05	0.00137917
ENSGALG00000006564	-2.04051	7.44248	129.414	5.43e-06	0.00017703		ENSGALG00000008807	1.64062	6.44753	40.0576	0.000493757	0.0161368		ENSGALG00000050928	8.69886	-0.0277285	57.8325	0.00089305	0.0291315		ENSGALG00000008180	1.21044	6.80456	38.0639	0.000324243	0.0105968		ENSGALG00000025743	-2.17955	5.95023	65.642	4.24431e-05	0.0013867
ENSGALG00000016196	6.0684	3.67176	129.384	5.44e-06	0.00017703		ENSGALG00000004986	-3.64771	4.54123	39.9762	0.000496671	0.0161972		ENSGALG00000001048	-3.02183	6.61154	32.5951	0.000894004	0.0291315		ENSGALG00000031424	-1.50572	8.39472	38.0021	0.000325955	0.0106299		ENSGALG00000036447	-5.02443	4.20329	65.608	4.25217e-05	0.0013867
ENSGALG00000001826	3.47052	5.48402	129.344	5.44e-06	0.00017703		ENSGALG00000039164	-2.85545	2.77112	39.8159	0.000502472	0.0163078		ENSGALG00000036504	8.88032	0.140173	57.7184	0.000896864	0.0291315		ENSGALG00000011357	-1.37436	5.68581	37.9362	0.000327796	0.010667		ENSGALG00000007522	2.46438	6.53184	65.4875	4.28019e-05	0.00139285
ENSGALG00000032988	-1.97888	6.84387	129.292	5.45e-06	0.00017703		ENSGALG00000009239	-9.86771	0.92169	74.9361	0.000503008	0.0163078		ENSGALG00000008908	8.86091	0.123299	57.6473	0.000899254	0.0291315		ENSGALG00000003696	1.24897	5.73072	37.8918	0.000329044	0.0106848		ENSGALG00000009282	1.65869	5.00031	65.3651	4.30889e-05	0.00139919
ENSGALG00000009403	-8.64515	5.9103	128.809	5.52e-06	0.000179019		ENSGALG00000004899	2.16666	7.53855	39.7027	0.000506624	0.0163078		ENSGALG00000016662	2.21923	8.65879	32.475	0.00090332	0.0291315		ENSGALG00000027658	1.55802	4.42481	37.8569	0.000330027	0.0106938		ENSGALG00000012452	-1.96214	4.86678	65.2877	4.32717e-05	0.00140213
ENSGALG00000017168	12.1257	3.17166	294.5	5.59e-06	0.000180858		ENSGALG00000002219	2.83938	7.9101	39.6744	0.000507671	0.0163078		ENSGALG00000008255	1.52802	5.01628	32.4473	0.000905486	0.0291315		ENSGALG00000012987	2.06399	4.90704	37.8273	0.000330865	0.0106982		ENSGALG00000007485	-2.68475	5.42877	64.9533	4.40722e-05	0.00142503
ENSGALG00000000632	5.50693	4.59795	128.102	5.63e-06	0.000181788		ENSGALG00000012987	-3.19075	1.91066	39.6519	0.000508503	0.0163078		ENSGALG00000054937	-3.06533	2.73593	32.4311	0.000906755	0.0291315		ENSGALG00000019397	-2.03824	4.08548	37.716	0.000334039	0.0107074		ENSGALG00000006123	-3.104	4.01575	64.8599	4.42993e-05	0.00142933
ENSGALG00000051123	-5.35459	4.47232	127.964	5.66e-06	0.000182098		ENSGALG00000004390	1.51315	6.56648	39.6155	0.000509851	0.0163078		ENSGALG00000015466	8.67418	-0.0517098	57.416	0.000907091	0.0291315		ENSGALG00000028046	3.18398	2.4149	37.675	0.000335219	0.0107074		ENSGALG00000052088	-3.91912	1.48667	64.5909	4.49609e-05	0.00144761
ENSGALG00000012984	7.94859	3.734	127.881	5.67e-06	0.000182136		ENSGALG00000039023	1.85895	7.30934	39.605	0.000510241	0.0163078		ENSGALG00000006352	-4.02144	2.22379	32.4256	0.000907182	0.0291315		ENSGALG00000003307	-1.47505	9.09184	37.6487	0.000335976	0.0107074		ENSGALG00000002781	-6.5904	5.04604	64.4963	4.51967e-05	0.00144893
ENSGALG00000040397	5.2813	4.21882	127.282	5.76e-06	0.000184809		ENSGALG00000012973	2.51641	5.22058	39.5927	0.000510702	0.0163078		ENSGALG00000041909	-3.23584	2.18537	32.3736	0.000911282	0.0291315		ENSGALG00000008651	-1.2768	6.23397	37.6326	0.000336444	0.0107074		ENSGALG00000030151	4.17897	3.1852	64.4477	4.53184e-05	0.00144893
ENSGALG00000003537	9.29319	6.95163	127.113	5.79e-06	0.000185036		ENSGALG00000015256	-2.31017	5.42885	39.5609	0.000511887	0.0163078		ENSGALG00000030613	-3.48505	5.83231	32.3655	0.000911922	0.0291315		ENSGALG00000011205	5.01122	3.2038	37.6222	0.000336745	0.0107074		ENSGALG00000035065	-1.79313	4.24412	64.4173	4.53947e-05	0.00144893
ENSGALG00000012850	3.58003	3.71248	126.963	5.82e-06	0.000185036		ENSGALG00000033696	1.97628	4.46844	39.5444	0.000512504	0.0163078		ENSGALG00000034591	1.84447	6.52841	32.3395	0.000913981	0.0291315		ENSGALG00000042396	1.49631	4.99559	37.6014	0.000337346	0.0107074		ENSGALG00000015115	1.86526	7.58278	64.3936	4.54543e-05	0.00144893
ENSGALG00000006942	3.70423	4.92243	126.956	5.82e-06	0.000185036		ENSGALG00000026311	2.73178	4.84085	39.5414	0.000512615	0.0163078		ENSGALG00000012823	1.76577	6.95859	32.3251	0.000915121	0.0291315		ENSGALG00000010835	2.60147	4.94086	37.5963	0.000337496	0.0107074		ENSGALG00000038710	-2.2988	4.14619	64.3839	4.54788e-05	0.00144893
ENSGALG00000031495	-1.63479	6.86165	126.911	5.82e-06	0.000185036		ENSGALG00000005315	2.10406	4.7387	39.521	0.000513382	0.0163078		ENSGALG00000015326	2.16442	7.84791	32.3075	0.000916522	0.0291315		ENSGALG00000008206	4.37626	3.76631	37.5892	0.000337701	0.0107074		ENSGALG00000038652	1.94058	5.68066	64.3162	4.56498e-05	0.00145134
ENSGALG00000006631	3.14774	5.28523	126.864	5.83e-06	0.000185036		ENSGALG00000012156	3.58784	6.98204	39.5042	0.000514011	0.0163078		ENSGALG00000050572	10.9726	2.16132	57.0928	0.000918205	0.0291315		ENSGALG00000020488	-1.52499	5.43718	37.5465	0.000338947	0.0107074		ENSGALG00000007786	7.78786	3.28916	64.2437	4.58336e-05	0.00145414
ENSGALG00000002053	-1.88312	8.53533	126.74	5.85e-06	0.000185237		ENSGALG00000010448	-9.68515	8.17509	39.4545	0.000515884	0.0163095		ENSGALG00000028568	-1.7357	4.31907	32.1796	0.000926776	0.0293421		ENSGALG00000015480	-1.68602	7.35564	37.5447	0.000339	0.0107074		ENSGALG00000004518	6.94518	4.8736	64.116	4.616e-05	0.00146145
ENSGALG00000005462	11.8028	2.85242	289.296	5.87e-06	0.000185237		ENSGALG00000005135	-6.59098	6.52818	39.4458	0.000516211	0.0163095		ENSGALG00000040648	4.36069	3.20098	32.1367	0.000930246	0.0293908		ENSGALG00000042213	1.45915	6.74486	37.5367	0.000339233	0.0107074		ENSGALG00000010364	-3.03708	6.57613	63.9815	4.65068e-05	0.00146936
ENSGALG00000004897	7.04178	5.36431	126.603	5.88e-06	0.000185237		ENSGALG00000004343	3.21197	4.02584	39.3452	0.00052003	0.0163365		ENSGALG00000000685	-1.8671	5.52213	32.0134	0.000940322	0.0296475		ENSGALG00000001918	-1.82031	4.19459	37.5241	0.000339603	0.0107074		ENSGALG00000038043	-2.84465	2.96532	63.802	4.69746e-05	0.00148107
ENSGALG00000048716	-2.18408	6.36714	126.481	5.9e-06	0.000185486		ENSGALG00000003123	-9.34938	4.04523	39.3216	0.000520933	0.0163365		ENSGALG00000003457	-2.20808	5.31459	31.9748	0.000943513	0.0296512		ENSGALG00000016609	-2.04476	11.4514	37.4989	0.000340342	0.0107084		ENSGALG00000009179	2.35828	5.12962	63.7295	4.71652e-05	0.00148228
ENSGALG00000043597	2.94425	3.84493	126.367	5.91e-06	0.000185589		ENSGALG00000009689	-7.95336	2.64752	39.3203	0.00052098	0.0163365		ENSGALG00000046878	10.3261	1.52712	56.3543	0.000944342	0.0296512		ENSGALG00000006436	-4.65003	1.76613	37.3634	0.000344353	0.0107431		ENSGALG00000016332	-3.46222	2.15759	63.713	4.72088e-05	0.00148228
ENSGALG00000011024	2.83229	6.01262	126.249	5.93e-06	0.000185589		ENSGALG00000040297	-5.01146	6.62395	39.2636	0.000523155	0.0163365		ENSGALG00000035911	1.9881	5.83993	31.9203	0.00094803	0.0296588		ENSGALG00000026493	1.45127	7.66571	37.3506	0.000344734	0.0107431		ENSGALG00000029261	2.06491	7.84579	63.6763	4.73058e-05	0.00148228
ENSGALG00000007007	-2.82074	4.92628	126.241	5.94e-06	0.000185589		ENSGALG00000049976	2.50269	4.96037	39.2596	0.000523308	0.0163365		ENSGALG00000010183	1.61564	7.06512	31.8984	0.000949849	0.0296588		ENSGALG00000016993	-1.1968	6.86766	37.3485	0.000344797	0.0107431		ENSGALG00000004981	-2.51556	4.92788	63.5594	4.76165e-05	0.00148895
ENSGALG00000003144	2.14393	6.29291	126.003	5.98e-06	0.000186455		ENSGALG00000021047	-1.88888	4.97536	39.1979	0.000525689	0.0163365		ENSGALG00000005848	-3.39487	4.03222	31.8913	0.000950441	0.0296588		ENSGALG00000002427	2.6554	3.02346	37.3363	0.000345162	0.0107431		ENSGALG00000043828	1.44134	5.50103	63.5141	4.77375e-05	0.00148967
ENSGALG00000015699	-2.25573	7.43527	125.899	5.99e-06	0.000186623		ENSGALG00000050814	-8.73833	3.50907	39.1925	0.000525899	0.0163365		ENSGALG00000005122	8.07877	3.7912	31.843	0.00095449	0.0296616		ENSGALG00000051194	-9.41691	0.593814	58.8708	0.000345997	0.0107431		ENSGALG00000014999	-3.8319	6.98685	63.3993	4.80461e-05	0.00149622
ENSGALG00000015554	-8.66552	5.07141	125.811	6.01e-06	0.000186704		ENSGALG00000036189	-5.5897	6.07592	39.1471	0.000527658	0.0163365		ENSGALG00000037739	1.89742	7.94748	31.8162	0.000956737	0.0296616		ENSGALG00000032468	-1.59768	7.86253	37.2892	0.000346573	0.0107431		ENSGALG00000000402	-2.82361	3.57549	63.2996	4.8316e-05	0.00150155
ENSGALG00000010018	-9.30042	2.80128	125.494	6.06e-06	0.000187748		ENSGALG00000002786	-11.2038	2.22559	73.2824	0.00052824	0.0163365		ENSGALG00000015219	2.96723	6.2014	31.7939	0.000958619	0.0296616		ENSGALG00000013037	1.58156	5.12841	37.2877	0.000346619	0.0107431		ENSGALG00000029927	-1.41797	5.94338	63.1939	4.86045e-05	0.00150743
ENSGALG00000027932	2.23283	4.51588	125.453	6.07e-06	0.000187748		ENSGALG00000025937	-10.152	5.85939	39.0428	0.000531733	0.0163365		ENSGALG00000014907	2.05688	6.00725	31.7535	0.000962033	0.0296616		ENSGALG00000050634	-3.68194	4.57017	37.2655	0.000347285	0.0107431		ENSGALG00000034198	-3.6054	3.87548	63.0379	4.90337e-05	0.00151063
ENSGALG00000005294	4.19607	4.6905	125.384	6.08e-06	0.000187748		ENSGALG00000038733	-1.82563	5.05977	39.0416	0.000531779	0.0163365		ENSGALG00000009650	-3.48223	6.08672	31.7224	0.00096468	0.0296616		ENSGALG00000028759	-2.6865	3.42733	37.2482	0.000347807	0.0107431		ENSGALG00000009538	2.38535	10.3649	62.9788	4.91979e-05	0.00151063
ENSGALG00000002993	1.77949	7.31972	125.284	6.1e-06	0.000187748		ENSGALG00000046481	-6.00757	3.465	38.9973	0.000533526	0.0163365		ENSGALG00000041814	-1.95835	4.99919	31.7003	0.000966557	0.0296616		ENSGALG00000016845	-1.30127	6.11607	37.0717	0.000353188	0.010866		ENSGALG00000011541	1.61742	8.52595	62.9615	4.92458e-05	0.00151063
ENSGALG00000010290	-3.26981	7.76711	125.144	6.12e-06	0.000187748		ENSGALG00000003696	1.69215	4.98538	38.9783	0.000534273	0.0163365		ENSGALG00000020943	9.1529	0.396734	55.6784	0.000969214	0.0296616		ENSGALG00000007443	1.70847	8.12925	37.0515	0.000353812	0.010866		ENSGALG00000042564	1.6455	6.7724	62.9469	4.92867e-05	0.00151063
ENSGALG00000028520	-1.92849	8.114	125.108	6.13e-06	0.000187748		ENSGALG00000023571	-2.24478	4.60406	38.9728	0.00053449	0.0163365		ENSGALG00000005947	-2.01958	5.95788	31.6692	0.000969218	0.0296616		ENSGALG00000003568	-1.96175	5.86915	37.0346	0.000354333	0.010866		ENSGALG00000003045	-2.43088	3.9179	62.9182	4.93667e-05	0.00151063
ENSGALG00000008651	-2.11231	6.74662	125.088	6.13e-06	0.000187748		ENSGALG00000050656	2.31183	3.68263	38.9069	0.000537106	0.0163365		ENSGALG00000022891	2.43473	5.82328	31.648	0.000971034	0.0296616		ENSGALG00000051550	1.85967	5.81297	37.0245	0.000354645	0.010866		ENSGALG00000004853	1.6557	5.61036	62.9031	4.94087e-05	0.00151063
ENSGALG00000008855	-2.81474	7.89247	125.041	6.14e-06	0.000187748		ENSGALG00000038054	2.23229	6.45644	38.8873	0.000537887	0.0163365		ENSGALG00000037816	1.5218	5.77211	31.644	0.000971379	0.0296616		ENSGALG00000010178	1.20133	6.32647	36.9846	0.000355882	0.0108769		ENSGALG00000001332	-2.86672	3.45982	62.8868	4.94545e-05	0.00151063
ENSGALG00000015284	-4.58064	7.39316	124.819	6.18e-06	0.000187846		ENSGALG00000003936	1.76345	7.29118	38.8713	0.000538523	0.0163365		ENSGALG00000008077	-5.11569	2.40776	31.6368	0.000972	0.0296616		ENSGALG00000011803	-4.4598	5.35663	36.967	0.000356431	0.0108769		ENSGALG00000033792	-2.30076	5.22145	62.8695	4.95027e-05	0.00151063
ENSGALG00000010233	-9.88716	7.68052	124.796	6.18e-06	0.000187846		ENSGALG00000010031	-6.49895	4.22587	38.8654	0.000538759	0.0163365		ENSGALG00000016728	-1.62642	5.59348	31.5692	0.000977828	0.0297797		ENSGALG00000047472	-1.4612	5.69911	36.9242	0.000357766	0.0108934		ENSGALG00000015951	2.54318	2.49434	62.8099	4.96702e-05	0.0015127
ENSGALG00000000158	-3.43726	3.53434	124.732	6.19e-06	0.000187846		ENSGALG00000002113	-10.6643	1.6957	72.573	0.00053962	0.0163365		ENSGALG00000009724	-10.8496	2.03945	55.3124	0.000983076	0.0298795		ENSGALG00000001805	1.91222	6.79	36.9037	0.000358407	0.0108934		ENSGALG00000007537	-2.56411	5.42404	62.6135	5.02266e-05	0.00152659
ENSGALG00000005842	11.706	2.75692	283.365	6.21e-06	0.000187846		ENSGALG00000054273	1.75156	6.67945	38.8202	0.00054057	0.0163365		ENSGALG00000033497	2.04531	6.76553	31.4863	0.000985039	0.0298795		ENSGALG00000000613	1.59512	8.03369	36.8017	0.000361627	0.0109693		ENSGALG00000011965	-1.92772	5.67547	62.3392	5.10168e-05	0.00154444
ENSGALG00000016017	11.8817	2.93035	283.34	6.21e-06	0.000187846		ENSGALG00000000241	3.92784	7.55682	38.8132	0.00054085	0.0163365		ENSGALG00000001418	9.18193	0.424169	55.0656	0.000992583	0.029949		ENSGALG00000012812	-2.94836	3.75817	36.7502	0.000363262	0.0109721		ENSGALG00000007669	3.6059	3.65455	62.339	5.10173e-05	0.00154444
ENSGALG00000049658	-3.06019	4.6522	124.591	6.22e-06	0.000187846		ENSGALG00000007712	-7.76719	5.5078	38.7955	0.000541562	0.0163365		ENSGALG00000006013	-2.47598	5.27845	31.3818	0.000994233	0.029949		ENSGALG00000010820	3.0199	2.78668	36.7481	0.000363331	0.0109721		ENSGALG00000020410	2.19477	4.15806	62.2862	5.11712e-05	0.00154602
ENSGALG00000003045	3.69521	5.2134	124.532	6.23e-06	0.000187846		ENSGALG00000029445	5.65671	3.64114	38.7898	0.000541792	0.0163365		ENSGALG00000039209	4.85608	7.7419	31.3634	0.000995865	0.029949		ENSGALG00000006363	1.79489	5.36346	36.7308	0.000363882	0.0109721		ENSGALG00000000613	1.453	7.33594	62.2417	5.13013e-05	0.00154688
ENSGALG00000003228	2.11456	6.08677	124.403	6.25e-06	0.000188165		ENSGALG00000009062	-5.08549	3.16423	38.7514	0.00054334	0.0163498		ENSGALG00000010154	2.03733	6.33563	31.3311	0.000998729	0.029949		ENSGALG00000010748	1.53481	4.83417	36.7082	0.000364606	0.0109721		ENSGALG00000006631	-2.36117	4.4309	62.1253	5.16439e-05	0.00155412
ENSGALG00000023904	-4.16494	9.11466	123.749	6.37e-06	0.000191342		ENSGALG00000037257	-9.96963	1.01999	72.244	0.000545018	0.0163498		ENSGALG00000045246	-2.31292	6.61609	31.3037	0.00100118	0.029949		ENSGALG00000009364	1.44196	6.02001	36.6697	0.000365843	0.0109876		ENSGALG00000038411	-4.52922	2.66217	62.0689	5.18108e-05	0.00155606
ENSGALG00000006856	-2.01928	9.96515	123.671	6.39e-06	0.000191393		ENSGALG00000012488	1.45383	6.12576	38.6981	0.000545496	0.0163498		ENSGALG00000036711	-4.38326	5.69591	31.2832	0.00100301	0.029949		ENSGALG00000002399	-1.64001	4.53461	36.6319	0.00036706	0.0110024		ENSGALG00000052511	-1.8787	3.64196	61.9479	5.21712e-05	0.00156132
ENSGALG00000038032	2.65847	5.85166	123.329	6.45e-06	0.000192909		ENSGALG00000009369	2.54211	7.61194	38.6726	0.000546534	0.0163498		ENSGALG00000031605	9.50047	0.727777	54.7673	0.00100425	0.029949		ENSGALG00000013688	2.15739	4.095	36.5622	0.000369321	0.0110365		ENSGALG00000004969	-2.34585	3.00676	61.9412	5.21914e-05	0.00156132
ENSGALG00000014880	-1.78013	7.73092	123.248	6.46e-06	0.00019298		ENSGALG00000028041	-2.9648	2.13543	38.6021	0.00054941	0.0164035		ENSGALG00000050083	7.64843	2.43331	31.2627	0.00100485	0.029949		ENSGALG00000002129	1.31086	5.71016	36.5196	0.000370712	0.0110365		ENSGALG00000011659	1.99939	8.11176	61.8002	5.26155e-05	0.00156798
ENSGALG00000000606	-2.88699	6.30153	122.977	6.51e-06	0.000193791		ENSGALG00000050840	-6.96922	3.29647	38.5613	0.000551085	0.0164213		ENSGALG00000005932	9.03917	0.289273	54.7466	0.00100507	0.029949		ENSGALG00000043826	1.97346	5.50568	36.5155	0.000370846	0.0110365		ENSGALG00000003503	-1.61102	4.00789	61.7858	5.2659e-05	0.00156798
ENSGALG00000043828	-2.06387	5.52996	122.966	6.52e-06	0.000193791		ENSGALG00000031934	-3.56033	4.77653	38.4876	0.000554128	0.0164743		ENSGALG00000034399	-1.90559	6.74241	31.2345	0.00100738	0.029958		ENSGALG00000005140	2.10542	3.75065	36.5024	0.000371277	0.0110365		ENSGALG00000017158	2.64381	2.95949	61.7646	5.27233e-05	0.00156798
ENSGALG00000014999	5.36866	8.63428	122.839	6.54e-06	0.000194123		ENSGALG00000023689	-12.9856	3.99232	71.6067	0.000555698	0.0164743		ENSGALG00000014688	-1.65213	7.3569	31.2105	0.00100955	0.029958		ENSGALG00000005422	4.08338	4.96874	36.4856	0.000371829	0.0110365		ENSGALG00000006796	-3.47208	5.44046	61.7072	5.28976e-05	0.00157009
ENSGALG00000002771	-6.46776	7.65671	122.571	6.59e-06	0.000195256		ENSGALG00000032618	-11.5571	2.57487	71.5819	0.000556118	0.0164743		ENSGALG00000016420	-1.59869	5.79921	31.1792	0.00101237	0.029958		ENSGALG00000017327	-5.06135	5.87148	36.4173	0.000374082	0.0110817		ENSGALG00000038813	-3.38284	3.21625	61.4577	5.36641e-05	0.00158973
ENSGALG00000006882	3.46898	3.2873	122.349	6.63e-06	0.00019583		ENSGALG00000014934	-4.44985	2.95395	38.3151	0.000561339	0.0165966		ENSGALG00000016691	-1.91391	9.43501	31.1564	0.00101445	0.029958		ENSGALG00000002789	-4.56395	4.03701	36.3023	0.00037791	0.011159		ENSGALG00000050763	2.40707	6.03789	61.3748	5.39218e-05	0.00159426
ENSGALG00000042836	-8.49029	8.7722	122.335	6.64e-06	0.00019583		ENSGALG00000039735	2.88302	7.84153	38.0483	0.000572728	0.0168603		ENSGALG00000052792	9.33845	0.573279	54.4913	0.00101522	0.029958		ENSGALG00000052799	-2.51339	3.45422	36.2774	0.000378749	0.011159		ENSGALG00000010476	1.89764	5.59905	61.265	5.42655e-05	0.00160131
ENSGALG00000002260	-4.20543	8.70055	122.047	6.69e-06	0.000196916		ENSGALG00000015537	1.54417	7.69763	38.0376	0.000573189	0.0168603		ENSGALG00000026661	-2.96109	5.72293	31.0992	0.00101966	0.0300306		ENSGALG00000033789	-1.98101	11.728	36.2067	0.000381134	0.011159		ENSGALG00000009519	1.61892	8.40104	61.2038	5.44582e-05	0.0016027
ENSGALG00000016894	-2.09439	8.0314	121.963	6.71e-06	0.000196916		ENSGALG00000036680	-5.00511	2.14079	37.9835	0.000575539	0.0168603		ENSGALG00000010057	9.8787	1.09212	54.1979	0.00102708	0.0301905		ENSGALG00000008716	-2.02275	3.4379	36.1986	0.000381408	0.011159		ENSGALG00000031398	3.47788	4.2494	61.1031	5.47774e-05	0.0016027
ENSGALG00000003574	1.76262	6.36394	121.836	6.73e-06	0.000196916		ENSGALG00000027980	-10.809	1.83759	70.4351	0.000576126	0.0168603		ENSGALG00000000584	-5.76164	3.50804	30.8644	0.00104143	0.0305264		ENSGALG00000015551	4.29116	0.886895	36.1957	0.000381506	0.011159		ENSGALG00000003574	-1.69422	6.13945	61.1016	5.47822e-05	0.0016027
ENSGALG00000010258	-6.37207	8.36607	121.824	6.74e-06	0.000196916		ENSGALG00000046559	-9.71716	0.776829	70.3414	0.000577807	0.0168603		ENSGALG00000037164	-4.82782	3.85354	30.8131	0.00104626	0.0305264		ENSGALG00000053278	-2.92624	3.31702	36.1622	0.000382646	0.011159		ENSGALG00000017274	-3.47898	3.85624	61.0993	5.47894e-05	0.0016027
ENSGALG00000016314	-1.97855	8.30073	121.813	6.74e-06	0.000196916		ENSGALG00000039196	3.13817	7.22646	37.9216	0.000578241	0.0168603		ENSGALG00000003567	-3.79959	3.33568	30.742	0.00105303	0.0305264		ENSGALG00000034187	1.95159	6.25415	36.1533	0.000382951	0.011159		ENSGALG00000015902	-5.38843	2.0272	61.0766	5.48619e-05	0.0016027
ENSGALG00000042137	-3.68327	6.17733	121.542	6.79e-06	0.000198095		ENSGALG00000038978	2.43151	7.09516	37.9156	0.000578503	0.0168603		ENSGALG00000040993	1.59028	5.72339	30.726	0.00105455	0.0305264		ENSGALG00000030603	9.35857	0.5854	56.6023	0.000383202	0.011159		ENSGALG00000028373	-10.0294	1.1276	105.206	5.49875e-05	0.0016027
ENSGALG00000039615	-2.25681	10.0212	121.448	6.81e-06	0.000198114		ENSGALG00000030229	3.47477	5.77776	37.9013	0.000579132	0.0168603		ENSGALG00000027960	6.42849	3.40569	30.7139	0.00105571	0.0305264		ENSGALG00000030607	-1.04355	5.93616	36.1149	0.000384261	0.011159		ENSGALG00000042009	-4.42401	5.02138	61.0173	5.50511e-05	0.0016027
ENSGALG00000015069	2.81943	5.28148	121.335	6.83e-06	0.000198114		ENSGALG00000035017	3.97924	6.26523	37.8657	0.000580698	0.0168736		ENSGALG00000027512	1.58213	6.6349	30.6989	0.00105714	0.0305264		ENSGALG00000007012	1.72102	5.4948	36.1021	0.0003847	0.011159		ENSGALG00000025938	2.22172	6.90567	60.9138	5.53835e-05	0.0016093
ENSGALG00000016537	3.33464	3.08662	121.28	6.84e-06	0.000198114		ENSGALG00000007956	-6.25796	4.3678	37.832	0.000582184	0.0168743		ENSGALG00000003663	-1.46004	5.62293	30.6899	0.00105801	0.0305264		ENSGALG00000004161	2.78015	8.82522	36.0794	0.00038548	0.011159		ENSGALG00000052494	-5.10936	2.35158	60.7515	5.591e-05	0.00161859
ENSGALG00000003135	2.29107	4.81824	121.277	6.84e-06	0.000198114		ENSGALG00000004980	-7.18895	3.71931	37.7954	0.000583805	0.0168743		ENSGALG00000037370	-2.42964	5.1381	30.6666	0.00106025	0.0305264		ENSGALG00000029921	2.50157	4.92604	36.0686	0.000385852	0.011159		ENSGALG00000016925	1.46858	6.95097	60.738	5.59542e-05	0.00161859
ENSGALG00000013617	-3.69351	6.10623	120.535	6.99e-06	0.000202096		ENSGALG00000041826	-9.49243	5.1179	37.7898	0.000584054	0.0168743		ENSGALG00000005553	-4.19799	2.26729	30.6446	0.00106237	0.0305264		ENSGALG00000010657	7.68974	1.71758	36.0262	0.000387313	0.011159		ENSGALG00000026313	2.50254	7.24413	60.717	5.60227e-05	0.00161859
ENSGALG00000027886	-2.05764	6.24512	120.038	7.1e-06	0.000204458		ENSGALG00000006751	-12.0576	7.36429	37.7429	0.000586139	0.0169024		ENSGALG00000048995	8.76477	0.0325252	53.3292	0.00106336	0.0305264		ENSGALG00000009807	-1.984	4.10753	36.0222	0.000387453	0.011159		ENSGALG00000010991	-1.69666	4.59566	60.6202	5.63404e-05	0.00162468
ENSGALG00000013742	3.03831	6.26747	120.012	7.1e-06	0.000204458		ENSGALG00000003921	1.74667	6.45016	37.5044	0.000596897	0.01718		ENSGALG00000051151	9.50182	0.729907	53.3281	0.00106341	0.0305264		ENSGALG00000010258	-4.09345	6.27948	36	0.000388222	0.011159		ENSGALG00000023546	-2.3936	3.20927	60.5769	5.64835e-05	0.00162572
ENSGALG00000002182	-8.73015	8.83722	119.876	7.13e-06	0.000204569		ENSGALG00000003750	2.03559	6.70906	37.4733	0.000598322	0.0171885		ENSGALG00000047573	2.50447	2.79005	30.633	0.00106349	0.0305264		ENSGALG00000043389	-3.74709	1.82309	35.9937	0.000388439	0.011159		ENSGALG00000034932	2.36677	6.89309	60.5142	5.66912e-05	0.00162672
ENSGALG00000019211	11.6991	2.74998	269.104	7.13e-06	0.000204569		ENSGALG00000011623	4.18384	8.63788	37.4318	0.000600223	0.0172106		ENSGALG00000036441	1.8519	6.8255	30.6008	0.00106661	0.0305264		ENSGALG00000047102	2.61666	3.55117	35.9425	0.000390223	0.0111891		ENSGALG00000000791	-5.41829	4.03271	60.473	5.6828e-05	0.00162672
ENSGALG00000038411	5.63669	3.90388	119.674	7.18e-06	0.000205334		ENSGALG00000027363	3.01231	6.19073	37.3892	0.000602188	0.0172279		ENSGALG00000052921	8.67802	-0.0473739	53.2531	0.00106663	0.0305264		ENSGALG00000054143	-2.39897	3.29745	35.8566	0.000393235	0.0112542		ENSGALG00000003085	-5.85048	5.18578	60.452	5.68979e-05	0.00162672
ENSGALG00000005038	8.78736	3.60587	119.612	7.19e-06	0.000205334		ENSGALG00000051882	-10.2135	1.25669	68.9766	0.000603095	0.0172279		ENSGALG00000007513	1.94056	6.15405	30.5128	0.00107519	0.030681		ENSGALG00000054991	-1.33663	8.41724	35.8223	0.000394449	0.0112677		ENSGALG00000010623	-2.66713	2.81866	60.4375	5.69464e-05	0.00162672
ENSGALG00000005122	12.4223	3.4656	267.24	7.27e-06	0.000206934		ENSGALG00000002028	-11.7187	2.73412	68.9108	0.000604354	0.0172314		ENSGALG00000055120	9.00424	0.256297	52.9441	0.00108004	0.030681		ENSGALG00000050058	2.56148	2.524	35.7575	0.00039675	0.0113122		ENSGALG00000004693	1.36771	7.44036	60.3266	5.73182e-05	0.00163427
ENSGALG00000021047	2.07631	5.22714	119.177	7.28e-06	0.000206934		ENSGALG00000015959	1.57297	6.67685	37.2952	0.000606546	0.0172616		ENSGALG00000004745	1.61868	6.66576	30.4339	0.00108295	0.030681		ENSGALG00000020879	-1.62113	5.33934	35.734	0.000397588	0.0113149		ENSGALG00000017652	4.01707	7.09883	60.2895	5.74432e-05	0.00163476
ENSGALG00000012007	1.96803	7.81111	119.162	7.28e-06	0.000206934		ENSGALG00000009826	3.35521	4.21504	37.239	0.000609176	0.017304		ENSGALG00000001375	1.96571	6.03065	30.4299	0.00108335	0.030681		ENSGALG00000031227	-2.01225	5.46925	35.6845	0.000399364	0.0113334		ENSGALG00000039448	-1.91434	5.27065	60.2337	5.76322e-05	0.00163582
ENSGALG00000026179	11.7346	2.7851	266.793	7.3e-06	0.000206985		ENSGALG00000000215	3.09104	6.60097	37.1918	0.00061139	0.0173043		ENSGALG00000029968	-3.89309	4.49338	30.4185	0.00108447	0.030681		ENSGALG00000005390	-1.2154	5.11427	35.6743	0.000399731	0.0113334		ENSGALG00000013848	1.76351	6.44754	60.2149	5.76957e-05	0.00163582
ENSGALG00000027853	-3.63124	6.91359	119.028	7.31e-06	0.000206985		ENSGALG00000003744	-9.6299	0.693325	68.3833	0.000614584	0.0173043		ENSGALG00000042604	-4.73784	4.39335	30.3459	0.00109171	0.030681		ENSGALG00000017179	9.22542	0.45965	55.5809	0.000401732	0.0113689		ENSGALG00000041470	3.53334	5.14016	59.9158	5.87222e-05	0.0016595
ENSGALG00000039576	5.18657	4.4811	118.907	7.34e-06	0.000207348		ENSGALG00000016602	-7.02939	3.91349	37.1225	0.000614668	0.0173043		ENSGALG00000001416	-8.43901	-0.27411	52.6779	0.00109178	0.030681		ENSGALG00000007513	2.04149	5.93387	35.5712	0.000403463	0.0113967		ENSGALG00000009483	1.4398	7.19865	59.9081	5.87491e-05	0.0016595
ENSGALG00000005302	3.63393	6.02284	118.837	7.36e-06	0.000207397		ENSGALG00000027165	-14.4368	5.43955	68.3494	0.000615251	0.0173043		ENSGALG00000053153	8.97571	0.230048	52.6514	0.00109296	0.030681		ENSGALG00000000545	9.10905	0.351338	55.3288	0.000406491	0.0114439		ENSGALG00000030822	-7.67798	2.37849	59.8733	5.88699e-05	0.00165983
ENSGALG00000029927	1.77298	6.38212	118.677	7.39e-06	0.000207698		ENSGALG00000045212	-4.43599	3.32296	37.097	0.000615877	0.0173043		ENSGALG00000015669	2.08601	7.12786	30.3319	0.00109311	0.030681		ENSGALG00000012292	9.29554	0.525371	55.321	0.00040664	0.0114439		ENSGALG00000031734	-3.64801	4.51177	59.6423	5.9681e-05	0.00167958
ENSGALG00000011139	-2.14016	4.57232	118.664	7.39e-06	0.000207698		ENSGALG00000012420	-9.64535	4.40489	37.063	0.0006175	0.0173043		ENSGALG00000009841	1.64389	5.04373	30.3254	0.00109376	0.030681		ENSGALG00000030175	2.21493	4.58965	35.4394	0.000408299	0.0114693		ENSGALG00000010743	-2.91388	4.477	59.4959	6.02024e-05	0.00169112
ENSGALG00000026301	7.99863	4.83922	118.226	7.49e-06	0.000210051		ENSGALG00000040465	1.75086	8.52146	37.0406	0.000618569	0.0173043		ENSGALG00000040155	1.51289	6.71555	30.3206	0.00109424	0.030681		ENSGALG00000033405	7.26664	1.80397	35.3601	0.000411243	0.0114833		ENSGALG00000008709	5.77115	3.58151	59.4155	6.04909e-05	0.00169609
ENSGALG00000004725	2.65972	9.01091	117.914	7.56e-06	0.000211409		ENSGALG00000039264	-9.94741	0.99922	68.1546	0.000619098	0.0173043		ENSGALG00000037443	-1.4628	4.92288	30.2738	0.00109894	0.0307563		ENSGALG00000014938	-5.17838	6.13314	35.3425	0.0004119	0.0114833		ENSGALG00000012484	-2.00757	6.29879	59.2302	6.11629e-05	0.00171177
ENSGALG00000030499	2.4995	5.95558	117.888	7.57e-06	0.000211409		ENSGALG00000033883	-7.88855	2.67422	37.0225	0.000619435	0.0173043		ENSGALG00000026834	-1.46757	6.17377	30.2201	0.00110438	0.0308515		ENSGALG00000002561	1.97287	4.33623	35.3371	0.000412102	0.0114833		ENSGALG00000005203	-1.71231	4.03271	59.13	6.15304e-05	0.00171889
ENSGALG00000006198	-2.16354	8.71333	117.809	7.59e-06	0.000211528		ENSGALG00000005802	-7.03344	4.85201	36.9678	0.00062206	0.0173458		ENSGALG00000032903	-2.13787	3.81033	30.1598	0.00111052	0.0309661		ENSGALG00000037811	-1.45083	6.65095	35.3236	0.000412608	0.0114833		ENSGALG00000047488	-2.74324	2.39314	59.032	6.18921e-05	0.00172293
ENSGALG00000017169	2.35664	7.02069	117.605	7.63e-06	0.000212106		ENSGALG00000006350	1.39876	6.55667	36.9237	0.000624193	0.0173734		ENSGALG00000049919	8.78692	0.0524846	52.17	0.0011147	0.0309663		ENSGALG00000001964	1.59478	4.57173	35.2955	0.000413661	0.0114833		ENSGALG00000001559	2.90116	16.0265	59.0294	6.19017e-05	0.00172293
ENSGALG00000036471	2.71171	5.55614	117.544	7.65e-06	0.000212106		ENSGALG00000034048	2.61879	6.38605	36.8369	0.000628412	0.0174588		ENSGALG00000049706	9.26419	0.502131	52.1639	0.00111498	0.0309663		ENSGALG00000000785	-1.37925	5.09207	35.2845	0.000414074	0.0114833		ENSGALG00000032181	-1.68837	7.92968	58.9493	6.21995e-05	0.00172805
ENSGALG00000041461	3.1538	5.68018	117.536	7.65e-06	0.000212106		ENSGALG00000047142	1.40948	5.33555	36.7949	0.000630465	0.0174839		ENSGALG00000009304	-1.85585	4.74705	30.1002	0.00111664	0.0309663		ENSGALG00000036871	1.91841	6.76485	35.2842	0.000414087	0.0114833		ENSGALG00000029238	-1.55578	5.80847	58.9027	6.23736e-05	0.00172973
ENSGALG00000019622	11.5322	2.58552	261.988	7.67e-06	0.000212196		ENSGALG00000005597	2.69984	11.0175	36.7225	0.000634028	0.0175279		ENSGALG00000042357	-1.64152	6.47592	29.9946	0.00112757	0.0312126		ENSGALG00000005552	-1.62008	6.38138	35.2538	0.000415233	0.0114942		ENSGALG00000043399	-2.37126	4.00255	58.8394	6.26109e-05	0.00173047
ENSGALG00000014727	-7.2493	9.81621	117.401	7.68e-06	0.000212196		ENSGALG00000028971	-1.94606	4.97251	36.708	0.000634742	0.0175279		ENSGALG00000015898	1.35748	6.23441	29.8822	0.00113938	0.0314545		ENSGALG00000008542	2.19173	3.44617	35.1636	0.000418658	0.0115679		ENSGALG00000012348	-1.81302	5.38186	58.8348	6.26282e-05	0.00173047
ENSGALG00000011007	5.42486	2.56113	117.041	7.76e-06	0.000214125		ENSGALG00000002615	-3.68854	2.61027	36.689	0.000635684	0.0175279		ENSGALG00000051051	8.57896	-0.140432	51.5492	0.00114368	0.0314545		ENSGALG00000041775	-4.74951	4.38751	35.1358	0.00041972	0.0115704		ENSGALG00000014878	-2.42471	4.68335	58.7784	6.28411e-05	0.00173321
ENSGALG00000031411	4.81082	4.14561	116.921	7.79e-06	0.000214168		ENSGALG00000043826	-3.02898	6.05165	36.6692	0.000636666	0.0175279		ENSGALG00000017326	-2.50485	5.88131	29.8287	0.00114506	0.0314545		ENSGALG00000002734	1.57367	7.88869	35.1214	0.000420271	0.0115704		ENSGALG00000001916	-4.47622	3.58173	58.602	6.35117e-05	0.00174853
ENSGALG00000021225	3.77653	4.90167	116.915	7.79e-06	0.000214168		ENSGALG00000002899	2.92492	8.07181	36.6215	0.000639038	0.0175614		ENSGALG00000029927	1.95906	6.66448	29.7963	0.00114851	0.0314545		ENSGALG00000038290	-1.55227	10.2391	35.077	0.000421976	0.0115963		ENSGALG00000015288	1.89701	6.17004	58.4885	6.3948e-05	0.00175713
ENSGALG00000001080	-3.9317	9.93315	116.804	7.82e-06	0.000214504		ENSGALG00000003434	2.27427	5.66039	36.5619	0.000642024	0.0175933		ENSGALG00000031799	8.40762	-0.297138	51.4412	0.00114883	0.0314545		ENSGALG00000004687	2.07495	3.62484	34.9958	0.000425123	0.0116438		ENSGALG00000054015	-4.47631	2.17882	58.4608	6.40552e-05	0.00175713
ENSGALG00000030160	-3.18381	4.68606	116.671	7.85e-06	0.000214984		ENSGALG00000014615	-3.84714	5.71772	36.5521	0.000642515	0.0175933		ENSGALG00000013968	-2.60287	5.84762	29.7781	0.00115045	0.0314545		ENSGALG00000013727	-1.69613	7.54531	34.9928	0.000425237	0.0116438		ENSGALG00000004161	-2.89587	6.00087	58.428	6.41823e-05	0.00175744
ENSGALG00000026493	2.35305	7.35042	116.6	7.87e-06	0.000215058		ENSGALG00000037370	-5.339	4.54701	36.514	0.000644434	0.0176037		ENSGALG00000026761	9.00664	0.258789	51.4	0.0011508	0.0314545		ENSGALG00000006755	-1.72026	4.41004	34.8987	0.000428919	0.0117224		ENSGALG00000007804	1.78467	5.45198	58.2951	6.47002e-05	0.00176843
ENSGALG00000025778	-4.30141	4.79221	116.321	7.94e-06	0.000215134		ENSGALG00000003248	2.07258	8.11026	36.4986	0.000645211	0.0176037		ENSGALG00000049089	8.57979	-0.139715	51.2785	0.00115665	0.0315577		ENSGALG00000048121	9.52045	0.738054	54.1562	0.000429665	0.0117224		ENSGALG00000015264	-3.04818	2.38976	58.2629	6.48265e-05	0.00176871
ENSGALG00000023818	5.07207	6.31328	116.294	7.94e-06	0.000215134		ENSGALG00000046032	-10.6054	1.63833	66.7026	0.000648889	0.0176518		ENSGALG00000009345	1.5925	5.17378	29.6689	0.00116222	0.0316294		ENSGALG00000015126	2.53314	3.75044	34.8606	0.000430421	0.0117224		ENSGALG00000005933	3.9536	1.5737	58.2142	6.50183e-05	0.00177076
ENSGALG00000008182	-2.81732	4.25461	116.291	7.94e-06	0.000215134		ENSGALG00000003475	3.35248	9.43998	36.4154	0.000649429	0.0176518		ENSGALG00000014668	3.0172	7.31399	29.6576	0.00116344	0.0316294		ENSGALG00000030626	-1.10391	7.87055	34.7816	0.000433557	0.0117826		ENSGALG00000005493	3.34966	3.9143	58.1484	6.52783e-05	0.00177247
ENSGALG00000038817	8.57425	3.39344	116.244	7.95e-06	0.000215134		ENSGALG00000008813	-1.57278	5.38405	36.3952	0.000650459	0.0176518		ENSGALG00000004441	2.49681	3.09652	29.6253	0.00116696	0.031631		ENSGALG00000011046	2.53982	4.55833	34.766	0.000434182	0.0117826		ENSGALG00000011483	1.97678	4.42162	58.1393	6.53145e-05	0.00177247
ENSGALG00000043006	-1.97365	9.48839	116.213	7.96e-06	0.000215134		ENSGALG00000003323	-7.58446	1.91522	36.3655	0.000651978	0.0176615		ENSGALG00000017644	1.79778	9.6763	29.6069	0.00116897	0.031631		ENSGALG00000009442	-1.04847	7.17727	34.7149	0.000436231	0.0118171		ENSGALG00000013745	-2.33185	4.12613	58.0834	6.55367e-05	0.00177533
ENSGALG00000006889	-2.31503	4.99815	116.184	7.97e-06	0.000215134		ENSGALG00000009352	2.86796	3.33988	36.3331	0.000653641	0.0176751		ENSGALG00000001729	-1.37662	5.96836	29.5876	0.00117108	0.031631		ENSGALG00000004002	1.17106	7.31245	34.6621	0.000438356	0.0118536		ENSGALG00000054048	9.60563	0.706509	98.5789	6.60363e-05	0.00178568
ENSGALG00000012211	-5.50639	7.54319	116.146	7.98e-06	0.000215134		ENSGALG00000041298	-4.84414	3.54709	36.2757	0.000656602	0.0177236		ENSGALG00000009207	1.87274	6.48781	29.5711	0.00117289	0.031631		ENSGALG00000013057	2.38432	4.17148	34.6207	0.000440036	0.0118728		ENSGALG00000010068	-10.2477	1.34126	98.3386	6.64906e-05	0.00179111
ENSGALG00000004727	-1.94288	6.39603	116.109	7.99e-06	0.000215134		ENSGALG00000054882	2.53932	5.89805	36.2433	0.000658275	0.0177373		ENSGALG00000000776	1.61932	6.32691	29.5618	0.00117391	0.031631		ENSGALG00000016972	1.40712	6.15584	34.6026	0.000440774	0.0118728		ENSGALG00000008698	-1.40898	4.78875	57.8409	6.65112e-05	0.00179111
ENSGALG00000005608	-2.22659	5.83686	116.042	8e-06	0.000215134		ENSGALG00000005064	1.92658	6.43489	36.2053	0.00066025	0.017759		ENSGALG00000038283	2.40543	5.6581	29.5277	0.00117767	0.0316761		ENSGALG00000049431	-1.28967	5.66699	34.5859	0.000441455	0.0118728		ENSGALG00000053584	3.53247	3.9534	57.8213	6.65907e-05	0.00179111
ENSGALG00000009859	-2.0627	6.69942	116.003	8.01e-06	0.000215134		ENSGALG00000046787	1.42988	4.97833	36.1706	0.000662061	0.0177762		ENSGALG00000038635	-1.24446	6.37853	29.4733	0.00118369	0.031696		ENSGALG00000053164	-2.23069	7.51737	34.5678	0.000442193	0.0118728		ENSGALG00000015721	-6.22155	4.44358	57.7403	6.69205e-05	0.0017968
ENSGALG00000016545	-3.22481	5.31372	115.86	8.05e-06	0.000215695		ENSGALG00000003412	-5.10448	4.53452	36.105	0.000665503	0.0178371		ENSGALG00000013809	2.29808	8.88618	29.4631	0.00118483	0.031696		ENSGALG00000019228	3.63585	4.5908	34.5439	0.00044317	0.0118781		ENSGALG00000008306	2.57793	10.8777	57.5647	6.76433e-05	0.00181021
ENSGALG00000010005	-5.70426	7.5259	115.693	8.09e-06	0.000216419		ENSGALG00000004058	-10.6904	1.7213	65.8631	0.000667059	0.0178474		ENSGALG00000017217	1.98244	3.79523	29.4285	0.00118868	0.031696		ENSGALG00000006113	-1.18724	7.02045	34.5173	0.000444261	0.0118863		ENSGALG00000015702	-2.09137	6.17356	57.5446	6.77265e-05	0.00181021
ENSGALG00000012763	-1.81268	8.04476	115.584	8.12e-06	0.000216705		ENSGALG00000036441	-2.29094	4.50849	36.0025	0.00067092	0.0179149		ENSGALG00000051389	9.31935	0.555771	50.6158	0.00118931	0.031696		ENSGALG00000050220	9.58329	0.798822	53.2328	0.000449191	0.0119971		ENSGALG00000001826	-2.26704	4.25762	57.5324	6.77773e-05	0.00181021
ENSGALG00000001017	2.23683	4.56528	115.535	8.13e-06	0.000216705		ENSGALG00000007511	-8.76555	3.8361	35.9834	0.00067194	0.0179149		ENSGALG00000014812	6.9578	5.83449	29.4152	0.00119017	0.031696		ENSGALG00000048144	-2.40897	5.77414	34.2838	0.000453997	0.0121042		ENSGALG00000031604	-2.03128	4.25703	57.4369	6.81755e-05	0.00181568
ENSGALG00000030406	-3.45238	8.16222	115.293	8.19e-06	0.000217933		ENSGALG00000007728	-2.4841	2.7976	35.8922	0.000676817	0.0180133		ENSGALG00000048568	9.77325	0.990419	50.5177	0.00119426	0.031696		ENSGALG00000002000	2.0422	5.94283	34.2384	0.000455921	0.012116		ENSGALG00000030028	1.73244	5.95224	57.426	6.82207e-05	0.00181568
ENSGALG00000002764	-2.18473	7.71719	115.06	8.25e-06	0.000218512		ENSGALG00000032868	2.01176	6.11192	35.8601	0.000678546	0.0180277		ENSGALG00000041154	6.68787	2.88617	29.3695	0.0011953	0.031696		ENSGALG00000021117	-1.15669	6.11371	34.2358	0.000456035	0.012116		ENSGALG00000051156	2.09495	6.04319	57.3705	6.84539e-05	0.0018187
ENSGALG00000013244	-2.16808	6.68871	115.055	8.25e-06	0.000218512		ENSGALG00000009269	1.56885	6.15784	35.8301	0.00068017	0.0180308		ENSGALG00000049694	8.70389	-0.0246842	50.458	0.00119728	0.031696		ENSGALG00000003562	1.53278	5.30168	34.2005	0.000457536	0.0121347		ENSGALG00000007267	2.74647	6.25079	57.3304	6.86227e-05	0.00182
ENSGALG00000002457	-1.93015	5.72543	115.036	8.25e-06	0.000218512		ENSGALG00000034735	-1.60944	5.6827	35.8094	0.00068129	0.0180308		ENSGALG00000052830	8.36356	-0.337443	50.3727	0.00120162	0.031696		ENSGALG00000036742	1.89381	4.2683	34.1692	0.000458875	0.0121364		ENSGALG00000031163	2.63956	3.41828	57.1818	6.92531e-05	0.00183352
ENSGALG00000013377	-2.271	6.43291	114.687	8.34e-06	0.000219932		ENSGALG00000034722	-6.63725	2.39224	35.7877	0.00068247	0.0180308		ENSGALG00000053716	8.232	-0.457015	50.3503	0.00120277	0.031696		ENSGALG00000005678	-1.55125	10.7347	34.1617	0.000459199	0.0121364		ENSGALG00000033570	-2.15175	4.19263	57.0929	6.96335e-05	0.00183464
ENSGALG00000004306	7.79468	4.53315	114.685	8.34e-06	0.000219932		ENSGALG00000033925	3.52417	3.95216	35.7704	0.000683407	0.0180308		ENSGALG00000031804	8.95558	0.210285	50.3258	0.00120402	0.031696		ENSGALG00000016522	1.24541	5.96158	34.127	0.000460688	0.0121546		ENSGALG00000021592	2.56055	2.63162	57.0929	6.96338e-05	0.00183464
ENSGALG00000007665	2.40125	4.58612	114.657	8.35e-06	0.000219932		ENSGALG00000004749	1.43598	4.95812	35.7237	0.000685959	0.0180592		ENSGALG00000002528	1.67277	7.17083	29.2867	0.00120466	0.031696		ENSGALG00000010406	3.57872	6.91288	34.0185	0.000465391	0.0122395		ENSGALG00000044735	6.98942	3.02029	57.0669	6.97455e-05	0.00183464
ENSGALG00000010540	4.71078	2.55885	113.831	8.57e-06	0.000225241		ENSGALG00000006785	-5.4235	3.29323	35.6929	0.000687646	0.0180592		ENSGALG00000052302	-3.70239	3.40642	29.2737	0.00120613	0.031696		ENSGALG00000030164	-1.08193	5.88328	34.0052	0.00046597	0.0122395		ENSGALG00000003507	1.74999	4.6263	57.0593	6.97782e-05	0.00183464
ENSGALG00000041228	-8.32389	6.54608	113.175	8.74e-06	0.000229356		ENSGALG00000003185	1.92645	8.1947	35.6855	0.000688049	0.0180592		ENSGALG00000001405	7.35687	6.3027	29.2557	0.00120819	0.031696		ENSGALG00000005043	-2.99589	4.87503	33.9821	0.000466982	0.0122395		ENSGALG00000042375	-4.16024	2.0929	57.003	7.00212e-05	0.00183785
ENSGALG00000037525	-4.79824	7.54896	113.139	8.75e-06	0.000229356		ENSGALG00000053043	-1.91356	4.2182	35.651	0.00068995	0.0180611		ENSGALG00000012850	2.84478	4.10485	29.2426	0.00120969	0.031696		ENSGALG00000053581	9.05299	0.299068	52.4314	0.000467125	0.0122395		ENSGALG00000022531	2.0534	3.9219	56.9095	7.04272e-05	0.00184532
ENSGALG00000003922	3.42749	6.86125	113.068	8.77e-06	0.000229467		ENSGALG00000009028	1.68551	5.56779	35.6411	0.000690498	0.0180611		ENSGALG00000031495	-1.53257	7.10839	29.1475	0.00122063	0.0319274		ENSGALG00000009612	2.55493	3.46317	33.9238	0.000469543	0.0122817		ENSGALG00000039965	4.16032	2.01157	56.8477	7.06972e-05	0.0018492
ENSGALG00000017211	2.35319	6.01817	112.842	8.84e-06	0.000230702		ENSGALG00000042357	-1.30148	6.183	35.5841	0.000693653	0.0181124		ENSGALG00000006805	-3.02139	5.42213	29.0988	0.00122627	0.03202		ENSGALG00000004783	1.47963	5.29706	33.899	0.00047064	0.0122892		ENSGALG00000013780	-9.71409	0.823527	95.9159	7.13148e-05	0.00186215
ENSGALG00000004037	4.23179	4.50592	112.741	8.86e-06	0.000230853		ENSGALG00000010379	2.82623	3.03326	35.4661	0.000700245	0.0182224		ENSGALG00000003537	9.65841	7.2725	29.0141	0.00123618	0.0320527		ENSGALG00000054266	9.20869	0.443958	52.2075	0.000472306	0.0122969		ENSGALG00000035761	1.86797	4.54655	56.6478	7.15791e-05	0.001864
ENSGALG00000051782	-11.3056	2.34658	248.196	8.87e-06	0.000230853		ENSGALG00000004398	-10.7144	1.74471	64.3629	0.000701394	0.0182224		ENSGALG00000048723	2.2856	3.38927	29.0095	0.00123671	0.0320527		ENSGALG00000008960	3.91994	1.68761	33.8559	0.000472551	0.0122969		ENSGALG00000000632	-3.99757	2.98343	56.61	7.17477e-05	0.001864
ENSGALG00000019961	1.95515	4.67002	112.45	8.94e-06	0.000232359		ENSGALG00000036240	-3.93414	6.18173	35.4445	0.000701462	0.0182224		ENSGALG00000036731	-2.0109	3.80938	28.9935	0.0012386	0.0320527		ENSGALG00000007768	2.32963	7.16126	33.7879	0.000475587	0.0123547		ENSGALG00000002272	-2.42719	7.45938	56.6086	7.17536e-05	0.001864
ENSGALG00000010195	4.99396	2.92482	112.282	8.99e-06	0.000233192		ENSGALG00000003485	1.4214	5.26588	35.3827	0.000704951	0.0182396		ENSGALG00000050964	8.78195	0.0476756	49.6624	0.00123866	0.0320527		ENSGALG00000044525	9.06285	0.309208	52.0052	0.000477057	0.0123717		ENSGALG00000015517	4.2606	2.96248	56.5736	7.19103e-05	0.00186488
ENSGALG00000009400	-5.2751	4.48374	112.038	9.06e-06	0.000234588		ENSGALG00000023296	-10.7804	1.80948	64.1849	0.000705633	0.0182396		ENSGALG00000010718	-3.98958	4.31042	28.9797	0.00124023	0.0320527		ENSGALG00000039720	-1.71541	5.60469	33.7297	0.000478203	0.0123752		ENSGALG00000010836	1.82587	6.05056	56.5423	7.20503e-05	0.00186533
ENSGALG00000006147	-1.60891	8.75359	111.81	9.13e-06	0.000235881		ENSGALG00000010975	1.82703	4.78036	35.3691	0.000705723	0.0182396		ENSGALG00000015037	-2.96882	4.36207	28.964	0.00124208	0.0320527		ENSGALG00000003529	-3.0481	4.26099	33.7161	0.00047882	0.0123752		ENSGALG00000004621	-3.28486	5.37273	56.3345	7.29898e-05	0.00188644
ENSGALG00000033186	-2.45066	4.17452	111.612	9.18e-06	0.000236844		ENSGALG00000032841	-5.31776	2.5668	35.2801	0.000710801	0.0183396		ENSGALG00000013617	-2.70427	5.53879	28.9623	0.00124229	0.0320527		ENSGALG00000021539	1.65081	5.63638	33.6082	0.000483728	0.0124808		ENSGALG00000037852	2.40159	7.34554	56.2702	7.32835e-05	0.00189003
ENSGALG00000038813	3.27493	3.29248	111.571	9.2e-06	0.000236844		ENSGALG00000016529	-4.15794	2.28315	35.2542	0.000712287	0.0183433		ENSGALG00000017158	-4.0278	4.79865	28.9299	0.00124612	0.0320544		ENSGALG00000014992	-1.63164	4.79345	33.5794	0.00048505	0.0124937		ENSGALG00000026179	-9.71517	0.826414	94.946	7.33773e-05	0.00189003
ENSGALG00000010164	-2.43994	10.4862	111.521	9.21e-06	0.000236844		ENSGALG00000038207	-11.706	2.72151	63.8646	0.000713359	0.0183433		ENSGALG00000054735	8.20752	-0.478359	49.5147	0.00124657	0.0320544		ENSGALG00000044788	1.86653	6.74606	33.5529	0.000486267	0.0125039		ENSGALG00000043701	-1.77077	6.48527	56.1828	7.36851e-05	0.00189418
ENSGALG00000030022	3.92876	5.18036	111.444	9.23e-06	0.000237021		ENSGALG00000008072	2.62314	7.09577	35.1917	0.000715888	0.0183773		ENSGALG00000032734	1.31097	6.63596	28.8688	0.00125341	0.0321759		ENSGALG00000047908	1.22597	6.9304	33.5217	0.000487711	0.0125198		ENSGALG00000036471	-2.44421	5.15525	56.1605	7.3788e-05	0.00189418
ENSGALG00000029244	2.53147	7.92564	111.276	9.28e-06	0.000237886		ENSGALG00000007147	4.87694	2.42567	35.0913	0.000721732	0.0184961		ENSGALG00000002804	4.02111	2.14777	28.8097	0.00126051	0.0322902		ENSGALG00000009147	-1.0962	7.1721	33.4567	0.000490727	0.012576		ENSGALG00000005294	-3.46097	3.83377	56.1294	7.39319e-05	0.00189468
ENSGALG00000025999	-2.24853	8.09431	111.195	9.31e-06	0.000238097		ENSGALG00000027483	-6.10483	2.38925	35.0522	0.000724022	0.0185235		ENSGALG00000001130	3.07795	5.92382	28.7964	0.00126211	0.0322902		ENSGALG00000043758	1.45477	4.59601	33.4073	0.000493039	0.012614		ENSGALG00000038951	2.09513	2.98184	56.0535	7.42846e-05	0.00190051
ENSGALG00000009092	-2.05568	7.61565	111.1	9.33e-06	0.00023841		ENSGALG00000003738	1.8282	6.32642	34.9943	0.00072743	0.0185349		ENSGALG00000046187	1.70423	7.29872	28.765	0.00126591	0.0323329		ENSGALG00000025948	2.72303	2.90926	33.3484	0.000495809	0.0126608		ENSGALG00000011203	-3.11265	2.70899	55.8689	7.51504e-05	0.00191678
ENSGALG00000017106	7.1331	6.20929	110.966	9.37e-06	0.00023903		ENSGALG00000010186	-1.88901	7.6897	34.9918	0.00072758	0.0185349		ENSGALG00000015656	-4.67004	5.65777	28.7049	0.00127323	0.0324376		ENSGALG00000002816	4.83179	4.98765	33.3247	0.000496932	0.0126608		ENSGALG00000011504	-2.32695	5.8531	55.8642	7.51727e-05	0.00191678
ENSGALG00000033593	-2.84138	5.13773	110.899	9.39e-06	0.000239142		ENSGALG00000006401	-6.07068	5.07995	34.9368	0.000730835	0.0185349		ENSGALG00000035237	-1.68773	4.94868	28.6923	0.00127478	0.0324376		ENSGALG00000006646	1.06424	7.41454	33.3155	0.000497369	0.0126608		ENSGALG00000006723	1.98567	9.17302	55.8156	7.54032e-05	0.00191944
ENSGALG00000012947	2.84891	7.70969	110.685	9.46e-06	0.000240376		ENSGALG00000001175	2.85894	7.9558	34.9251	0.00073153	0.0185349		ENSGALG00000011889	2.51275	5.06364	28.6548	0.00127937	0.0324376		ENSGALG00000016810	2.59551	3.69651	33.1952	0.000503117	0.0127602		ENSGALG00000002165	-2.37927	4.5228	55.7298	7.58115e-05	0.00192322
ENSGALG00000001621	-3.37833	4.35598	110.621	9.48e-06	0.000240463		ENSGALG00000003885	-10.5732	1.60674	63.1238	0.000731694	0.0185349		ENSGALG00000038109	1.24046	6.00112	28.646	0.00128046	0.0324376		ENSGALG00000009678	1.11686	6.59824	33.1945	0.000503149	0.0127602		ENSGALG00000030419	-1.57138	6.33203	55.7226	7.58461e-05	0.00192322
ENSGALG00000034340	-1.83632	7.65287	110.562	9.5e-06	0.000240511		ENSGALG00000026119	-6.61834	3.2296	34.901	0.000732966	0.0185349		ENSGALG00000042836	-4.88325	5.54296	28.6441	0.00128068	0.0324376		ENSGALG00000039536	8.93052	0.185066	50.9156	0.00050379	0.0127602		ENSGALG00000051598	2.05871	9.73549	55.7047	7.59315e-05	0.00192322
ENSGALG00000034373	-2.87125	5.98083	110.47	9.52e-06	0.000240822		ENSGALG00000002112	-12	3.01278	63.0719	0.000733004	0.0185349		ENSGALG00000054477	8.83019	0.093734	48.6137	0.00129642	0.0327735		ENSGALG00000011252	4.43213	1.82286	33.1202	0.000506743	0.0128136		ENSGALG00000013776	-2.99844	2.55955	55.5866	7.65e-05	0.00193385
ENSGALG00000034271	3.0883	4.74365	110.234	9.6e-06	0.000242239		ENSGALG00000017558	1.70979	3.93133	34.8513	0.000735941	0.0185782		ENSGALG00000041604	-3.89195	3.59842	28.4756	0.00130166	0.0327735		ENSGALG00000009943	2.14544	5.87437	33.0756	0.000508912	0.0128471		ENSGALG00000024481	-3.13707	2.70093	55.5647	7.66059e-05	0.00193385
ENSGALG00000013878	-2.31091	6.50375	110.002	9.67e-06	0.00024365		ENSGALG00000017244	-9.38	5.52151	34.8133	0.000738224	0.0185861		ENSGALG00000007443	1.985	8.26861	28.4564	0.00130407	0.0327735		ENSGALG00000033204	2.58251	5.29902	33.0558	0.000509882	0.0128502		ENSGALG00000002033	1.53261	5.88773	55.5204	7.68206e-05	0.00193433
ENSGALG00000029892	3.75903	5.2988	109.752	9.75e-06	0.000245206		ENSGALG00000043287	-3.88678	6.83975	34.7859	0.000739875	0.0185861		ENSGALG00000001869	8.09562	-0.579459	48.4749	0.00130435	0.0327735		ENSGALG00000047792	-1.76633	4.57351	32.9982	0.000512709	0.0129001		ENSGALG00000001684	1.99032	8.51382	55.5084	7.68792e-05	0.00193433
ENSGALG00000008538	5.41817	3.48658	109.631	9.78e-06	0.000245751		ENSGALG00000019552	-10.4439	5.74951	34.7851	0.000739923	0.0185861		ENSGALG00000032280	1.67003	6.58216	28.4512	0.00130473	0.0327735		ENSGALG00000007771	1.17977	4.86741	32.9686	0.00051417	0.0129155		ENSGALG00000002599	-1.79262	3.88215	55.4383	7.72209e-05	0.00193971
ENSGALG00000013069	2.45546	6.80323	109.54	9.81e-06	0.000246069		ENSGALG00000030055	-6.57109	4.72767	34.7239	0.00074363	0.0186484		ENSGALG00000043725	-4.30728	6.56512	28.419	0.0013088	0.0328048		ENSGALG00000030012	8.94256	0.195849	50.459	0.000515598	0.0129299		ENSGALG00000009233	-2.16874	3.27639	55.4047	7.73854e-05	0.00194064
ENSGALG00000009971	2.93915	7.03988	109.483	9.83e-06	0.000246118		ENSGALG00000031305	-4.23429	0.632161	34.6798	0.000746322	0.018669		ENSGALG00000023812	1.99908	4.41019	28.4072	0.00131029	0.0328048		ENSGALG00000014509	-2.94727	3.9019	32.9089	0.000517136	0.0129472		ENSGALG00000051209	-4.31424	4.48034	55.2606	7.80959e-05	0.00195523
ENSGALG00000001048	-3.79485	6.99771	109.369	9.87e-06	0.000246611		ENSGALG00000004070	-5.27028	5.0799	34.6674	0.000747078	0.018669		ENSGALG00000002683	2.33907	6.81622	28.2994	0.00132406	0.0330116		ENSGALG00000036896	3.28762	2.2975	32.8824	0.000518457	0.0129475		ENSGALG00000014729	-4.5362	1.9758	55.1385	7.87047e-05	0.00196723
ENSGALG00000004343	-6.59997	3.9928	109.233	9.91e-06	0.000247297		ENSGALG00000050049	-2.36763	3.96715	34.6501	0.000748137	0.018669		ENSGALG00000048218	9.22535	0.465757	48.1083	0.00132564	0.0330116		ENSGALG00000008537	-2.40061	3.08485	32.8636	0.000519398	0.0129475		ENSGALG00000033017	-3.64549	2.11667	55.0102	7.93505e-05	0.00198011
ENSGALG00000015959	-1.76601	6.73264	109.169	9.93e-06	0.000247399		ENSGALG00000003726	-11.3969	6.14695	34.5782	0.000752561	0.0187314		ENSGALG00000000988	1.64596	7.83991	28.2777	0.00132685	0.0330116		ENSGALG00000055011	9.74804	0.954693	50.3034	0.000519707	0.0129475		ENSGALG00000048026	-3.62653	1.21482	54.9819	7.94942e-05	0.00198045
ENSGALG00000009854	6.67055	4.57551	108.916	1e-05	0.000249024		ENSGALG00000003521	-7.35989	8.77263	34.5694	0.000753103	0.0187314		ENSGALG00000000972	-2.26324	5.36467	28.2351	0.00133236	0.0330116		ENSGALG00000008545	-1.48256	7.06265	32.8097	0.000522108	0.012986		ENSGALG00000008176	1.27513	5.97464	54.8912	7.99556e-05	0.00198524
ENSGALG00000012218	3.8757	4.45267	108.862	1e-05	0.00024905		ENSGALG00000049965	1.77934	4.76731	34.5146	0.0007565	0.0187352		ENSGALG00000011557	-1.37853	5.27783	28.2279	0.0013333	0.0330116		ENSGALG00000012300	2.2245	5.98391	32.7888	0.000523164	0.0129911		ENSGALG00000027520	3.62536	2.36713	54.8487	8.01732e-05	0.00198524
ENSGALG00000011998	1.72832	5.68992	108.803	1e-05	0.000249124		ENSGALG00000012345	-4.91837	4.89599	34.51	0.000756782	0.0187352		ENSGALG00000009890	1.61077	5.1179	28.2266	0.00133346	0.0330116		ENSGALG00000012821	1.55265	6.63503	32.7328	0.000526006	0.0130403		ENSGALG00000015451	1.92058	7.7807	54.8453	8.01903e-05	0.00198524
ENSGALG00000052370	12.2364	3.28126	236.667	1.01e-05	0.000249557		ENSGALG00000014159	-2.02899	6.05813	34.5073	0.000756954	0.0187352		ENSGALG00000006083	2.39809	5.52711	28.2243	0.00133376	0.0330116		ENSGALG00000001446	1.19135	5.61743	32.6333	0.0005311	0.0131452		ENSGALG00000054723	2.72373	4.93087	54.8417	8.02091e-05	0.00198524
ENSGALG00000007128	1.59467	6.45625	108.531	1.01e-05	0.000250511		ENSGALG00000010224	-11.5759	2.59286	62.085	0.000758563	0.0187445		ENSGALG00000003172	-3.7963	4.12861	28.1929	0.00133784	0.0330204		ENSGALG00000009075	-1.74745	6.59241	32.5979	0.000532929	0.0131482		ENSGALG00000002899	2.4123	8.06654	54.749	8.06865e-05	0.00199381
ENSGALG00000007191	6.1329	5.41793	108.267	1.02e-05	0.000252005		ENSGALG00000047687	2.73133	3.17273	34.4523	0.000760382	0.018759		ENSGALG00000050778	8.46153	-0.247078	47.8915	0.00133846	0.0330204		ENSGALG00000014907	-1.58597	7.49666	32.5887	0.000533406	0.0131482		ENSGALG00000050440	3.29629	2.39987	54.7222	8.08247e-05	0.00199398
ENSGALG00000034085	5.36614	2.97117	108.249	1.02e-05	0.000252005		ENSGALG00000032468	2.5839	8.16322	34.4094	0.000763075	0.0187949		ENSGALG00000023542	-4.61534	7.25225	28.1492	0.00134356	0.0330924		ENSGALG00000007331	2.90495	5.98022	32.5798	0.000533868	0.0131482		ENSGALG00000014528	4.04947	2.98205	54.6326	8.12905e-05	0.00200073
ENSGALG00000033204	3.40571	5.08437	108.03	1.03e-05	0.00025308		ENSGALG00000028354	1.75245	6.81637	34.3202	0.000768707	0.018903		ENSGALG00000033009	2.71721	5.8932	28.0957	0.00135059	0.0331566		ENSGALG00000055116	9.17614	0.412944	49.6665	0.000536998	0.0131482		ENSGALG00000014786	-2.6921	6.39486	54.619	8.13615e-05	0.00200073
ENSGALG00000015363	7.42608	3.76635	107.96	1.03e-05	0.00025308		ENSGALG00000027579	2.77045	7.46738	34.2921	0.000770493	0.0189163		ENSGALG00000054270	6.72102	2.79245	28.0789	0.00135281	0.0331566		ENSGALG00000003545	-8.86324	0.0658744	49.6648	0.000537045	0.0131482		ENSGALG00000030022	-2.45676	3.68884	54.566	8.16386e-05	0.00200137
ENSGALG00000005609	2.11477	5.26411	107.922	1.03e-05	0.00025308		ENSGALG00000011994	-8.71867	4.96106	34.2408	0.000773773	0.0189437		ENSGALG00000002775	3.52343	2.88012	28.0649	0.00135467	0.0331566		ENSGALG00000011309	1.84754	6.11963	32.5101	0.000537497	0.0131482		ENSGALG00000011000	-1.59176	4.8991	54.5637	8.16509e-05	0.00200137
ENSGALG00000042505	5.73224	3.96854	107.92	1.03e-05	0.00025308		ENSGALG00000012178	-11.4673	2.48564	61.3962	0.000777168	0.0189437		ENSGALG00000011865	-3.20012	5.725	28.0632	0.00135489	0.0331566		ENSGALG00000030728	8.8533	0.114117	49.6202	0.000538284	0.0131482		ENSGALG00000043908	-10.1262	1.22184	91.339	8.17882e-05	0.00200151
ENSGALG00000015105	-2.45026	10.9316	107.434	1.05e-05	0.000256458		ENSGALG00000000606	1.73735	6.39182	34.1854	0.000777331	0.0189437		ENSGALG00000010616	-2.24486	5.00531	28.0359	0.00135851	0.0331729		ENSGALG00000028608	2.4333	6.06152	32.4788	0.000539137	0.0131482		ENSGALG00000042071	1.20706	6.56251	54.4685	8.21518e-05	0.00200582
ENSGALG00000032975	2.45428	4.7216	107.37	1.05e-05	0.000256458		ENSGALG00000040866	2.17015	5.45462	34.1568	0.000779176	0.0189437		ENSGALG00000016969	-9.48872	0.715388	47.512	0.00136134	0.0331729		ENSGALG00000013951	1.75527	3.86239	32.4651	0.000539857	0.0131482		ENSGALG00000016837	-3.02408	3.67226	54.4378	8.23144e-05	0.00200582
ENSGALG00000014690	-2.29069	7.2007	107.369	1.05e-05	0.000256458		ENSGALG00000003081	1.61123	6.7002	34.1426	0.000780091	0.0189437		ENSGALG00000011803	-2.37339	3.66608	28.0089	0.0013621	0.0331729		ENSGALG00000001568	-1.16177	6.91447	32.4562	0.000540326	0.0131482		ENSGALG00000014788	-2.08226	3.7112	54.4195	8.24115e-05	0.00200582
ENSGALG00000008803	4.15665	4.13268	107.234	1.06e-05	0.000257185		ENSGALG00000033118	-4.03891	3.23043	34.1422	0.000780117	0.0189437		ENSGALG00000013414	-5.06824	5.54966	27.9331	0.00137228	0.0332285		ENSGALG00000032868	-1.2222	6.73284	32.4484	0.000540738	0.0131482		ENSGALG00000004347	-1.90025	5.4082	54.4042	8.24925e-05	0.00200582
ENSGALG00000035761	-2.62937	4.58425	106.886	1.07e-05	0.000259729		ENSGALG00000003736	2.69672	4.01505	34.1319	0.000780786	0.0189437		ENSGALG00000002599	3.44292	4.64272	27.9317	0.00137246	0.0332285		ENSGALG00000038458	-4.77141	6.34937	32.3584	0.00054551	0.0132268		ENSGALG00000027871	-2.44163	3.81228	54.2979	8.30599e-05	0.00201639
ENSGALG00000020737	-3.70243	3.35849	106.766	1.07e-05	0.000260345		ENSGALG00000004771	-8.59702	3.36722	34.1196	0.000781583	0.0189437		ENSGALG00000012033	2.48528	5.09362	27.9302	0.00137266	0.0332285		ENSGALG00000040316	3.98148	4.95382	32.3523	0.000545835	0.0132268		ENSGALG00000016430	-1.31553	6.57524	54.2433	8.33531e-05	0.00201713
ENSGALG00000004140	-1.80039	7.67202	106.669	1.08e-05	0.000260759		ENSGALG00000021569	-12.848	3.85537	61.1478	0.000784035	0.0189729		ENSGALG00000011592	-1.88442	4.97281	27.9267	0.00137313	0.0332285		ENSGALG00000025748	9.15641	0.395312	49.3253	0.000546583	0.0132268		ENSGALG00000003445	-1.40492	5.72885	54.2428	8.33556e-05	0.00201713
ENSGALG00000000703	-2.33527	6.64313	106.521	1.08e-05	0.000261389		ENSGALG00000044466	-5.27648	4.28273	34.0619	0.000785334	0.0189741		ENSGALG00000001503	1.43549	6.72886	27.8872	0.00137848	0.0332689		ENSGALG00000015211	1.32861	4.22139	32.2897	0.000549187	0.0132687		ENSGALG00000015691	-6.77606	5.82288	54.2143	8.35094e-05	0.00201763
ENSGALG00000036883	3.45428	4.2621	106.5	1.08e-05	0.000261389		ENSGALG00000014718	-2.11099	4.24879	34.004	0.000789123	0.0190354		ENSGALG00000052647	1.56444	5.76297	27.8745	0.0013802	0.0332689		ENSGALG00000000814	-1.12376	7.47206	32.2684	0.000550333	0.0132753		ENSGALG00000010629	1.73354	5.43051	54.1601	8.38022e-05	0.0020215
ENSGALG00000035903	-3.22106	6.24259	106.378	1.09e-05	0.000261921		ENSGALG00000011680	1.47774	4.83127	33.974	0.000791096	0.0190528		ENSGALG00000002701	2.41724	7.09121	27.8188	0.00138778	0.0332689		ENSGALG00000012480	1.36263	7.5625	32.2097	0.000553509	0.0133307		ENSGALG00000034354	1.69688	6.45373	54.0873	8.4198e-05	0.00202782
ENSGALG00000006344	-3.0684	4.26808	106.297	1.09e-05	0.000261921		ENSGALG00000026940	-3.62593	3.8624	33.9051	0.000795659	0.0190964		ENSGALG00000048020	2.6226	4.42548	27.8176	0.00138795	0.0332689		ENSGALG00000048206	-3.12722	1.69588	32.1761	0.000555337	0.0133519		ENSGALG00000040896	1.68237	9.23592	53.8601	8.54476e-05	0.00205141
ENSGALG00000009422	-3.66973	5.01652	106.295	1.09e-05	0.000261921		ENSGALG00000032148	2.80625	10.3334	33.8759	0.000797598	0.0190964		ENSGALG00000050975	9.10087	0.347896	47.0606	0.0013893	0.0332689		ENSGALG00000011078	2.4261	4.49206	32.1516	0.00055667	0.0133519		ENSGALG00000016459	4.755	4.92962	53.8418	8.55494e-05	0.00205141
ENSGALG00000016925	-2.37224	6.93213	106.058	1.1e-05	0.000263572		ENSGALG00000010613	2.38733	7.4564	33.8674	0.000798163	0.0190964		ENSGALG00000052794	8.05544	-0.615546	47.0532	0.00138976	0.0332689		ENSGALG00000015783	-1.0325	8.13041	32.1375	0.000557444	0.0133519		ENSGALG00000028810	1.55721	4.15252	53.8359	8.55824e-05	0.00205141
ENSGALG00000001314	3.45634	4.17732	105.673	1.11e-05	0.000266552		ENSGALG00000042883	2.09222	6.94452	33.8577	0.000798813	0.0190964		ENSGALG00000002164	1.81836	5.60343	27.7858	0.0013923	0.0332689		ENSGALG00000014337	3.7059	1.27126	32.1161	0.000558616	0.0133519		ENSGALG00000000442	2.3935	3.15722	53.6797	8.64567e-05	0.00206911
ENSGALG00000015902	5.17876	1.99654	105.537	1.12e-05	0.000267347		ENSGALG00000032850	1.28886	6.18747	33.8431	0.000799785	0.0190964		ENSGALG00000040248	1.28324	5.72085	27.7857	0.00139232	0.0332689		ENSGALG00000014952	1.64235	4.86445	32.1131	0.000558781	0.0133519		ENSGALG00000004631	2.96475	4.74361	53.5952	8.69348e-05	0.00207728
ENSGALG00000004849	-5.09108	4.40742	105.438	1.12e-05	0.000267806		ENSGALG00000019663	-10.11	1.15652	60.5668	0.000800447	0.0190964		ENSGALG00000047695	-3.98354	2.0334	27.7501	0.00139721	0.0333335		ENSGALG00000028466	4.67262	3.99112	32.0035	0.000564845	0.0134756		ENSGALG00000016605	-2.00292	5.21035	53.5646	8.71082e-05	0.00207815
ENSGALG00000016890	-3.5439	4.30113	105.096	1.14e-05	0.000270465		ENSGALG00000030303	-10.1114	1.15708	60.4561	0.000803628	0.0191141		ENSGALG00000048013	2.04042	5.04596	27.6938	0.00140501	0.033467		ENSGALG00000046823	4.85237	5.5871	31.9619	0.000567171	0.0134922		ENSGALG00000008813	-1.64908	5.36434	53.4492	8.77678e-05	0.00209061
ENSGALG00000012216	-1.9491	6.99511	105.006	1.14e-05	0.000270856		ENSGALG00000020922	-2.02343	4.91407	33.7846	0.000803706	0.0191141		ENSGALG00000001802	1.71	6.12967	27.6539	0.00141056	0.0335467		ENSGALG00000005314	-0.986217	7.68948	31.9593	0.000567317	0.0134922		ENSGALG00000004986	-2.20429	3.21216	53.2986	8.86381e-05	0.00210803
ENSGALG00000033062	2.31255	5.97656	104.959	1.14e-05	0.000270858		ENSGALG00000039983	-10.8859	1.91298	60.3625	0.000806335	0.0191361		ENSGALG00000010258	-3.12118	5.57901	27.6322	0.0014136	0.0335663		ENSGALG00000048425	3.48128	2.35057	31.9301	0.000568953	0.01351		ENSGALG00000000734	-1.54456	4.75629	53.2644	8.88369e-05	0.00210946
ENSGALG00000036686	-6.86599	10.1717	104.698	1.15e-05	0.000272818		ENSGALG00000047283	-11.9998	3.01253	60.2776	0.000808801	0.0191361		ENSGALG00000035461	1.33961	5.74681	27.5664	0.00142286	0.0336847		ENSGALG00000007638	1.32753	5.53099	31.8939	0.000570994	0.0135298		ENSGALG00000006989	1.69841	4.92211	53.2267	8.90572e-05	0.00211139
ENSGALG00000034303	-3.67827	5.2629	104.603	1.15e-05	0.000273267		ENSGALG00000033232	1.50421	7.81939	33.6984	0.000809534	0.0191361		ENSGALG00000036240	-3.87545	6.57123	27.5652	0.00142302	0.0336847		ENSGALG00000014236	-3.92529	4.35263	31.8837	0.000571569	0.0135298		ENSGALG00000051550	-3.76437	3.33401	53.1131	8.97243e-05	0.00212232
ENSGALG00000013039	1.94639	5.15053	104.398	1.16e-05	0.000274727		ENSGALG00000006633	-10.7625	1.79191	60.2478	0.000809667	0.0191361		ENSGALG00000012007	1.75414	8.18003	27.5474	0.00142553	0.0336918		ENSGALG00000035911	1.94458	5.64893	31.8434	0.000573851	0.01356		ENSGALG00000039171	-3.92013	1.27277	53.0874	8.98764e-05	0.00212232
ENSGALG00000012952	-2.35266	8.50845	104.34	1.16e-05	0.000274729		ENSGALG00000009556	-4.04507	4.24087	33.6743	0.000811174	0.0191419		ENSGALG00000049857	9.23791	0.47721	46.4309	0.00142969	0.0337073		ENSGALG00000004343	-4.63638	2.19883	31.8298	0.000574628	0.01356		ENSGALG00000042134	7.6458	3.28461	53.0771	8.99371e-05	0.00212232
ENSGALG00000001021	4.58939	3.92234	104.306	1.17e-05	0.000274729		ENSGALG00000007331	-4.01453	5.92094	33.6398	0.000813524	0.0191676		ENSGALG00000043513	-2.13785	4.37327	27.4802	0.0014351	0.0337073		ENSGALG00000033234	-6.09311	4.77062	31.783	0.000577298	0.0135847		ENSGALG00000002463	1.72236	4.91093	53.0436	9.01357e-05	0.00212371
ENSGALG00000004853	-2.01283	5.70383	104.119	1.17e-05	0.000276045		ENSGALG00000014914	1.65121	5.18294	33.5683	0.000818428	0.0192533		ENSGALG00000041880	8.81	0.073787	46.3167	0.00143719	0.0337073		ENSGALG00000032184	-3.83211	9.28876	31.7801	0.000577465	0.0135847		ENSGALG00000010158	3.86104	6.25583	52.9275	9.08286e-05	0.00213672
ENSGALG00000013494	3.06916	3.80999	104.04	1.18e-05	0.000276206		ENSGALG00000006588	-9.21795	0.301513	59.8319	0.000821919	0.0193055		ENSGALG00000050760	-2.67544	5.02944	27.4424	0.00144051	0.0337073		ENSGALG00000001264	-2.36534	6.55741	31.7367	0.000579958	0.0135872		ENSGALG00000001717	-1.66902	8.0801	52.9026	9.09776e-05	0.00213692
ENSGALG00000035596	3.47152	4.25225	103.997	1.18e-05	0.000276206		ENSGALG00000038515	-7.08404	3.799	33.4995	0.000823188	0.0193055		ENSGALG00000009236	1.18275	6.18876	27.4383	0.0014411	0.0337073		ENSGALG00000012978	-2.72851	5.51423	31.7146	0.000581229	0.0135872		ENSGALG00000003146	-2.3684	4.83602	52.8082	9.15468e-05	0.00214697
ENSGALG00000001006	4.02351	3.56315	103.964	1.18e-05	0.000276206		ENSGALG00000012442	-9.43088	0.502992	59.6797	0.000826468	0.0193292		ENSGALG00000048409	-3.06774	7.55097	27.4115	0.00144496	0.0337073		ENSGALG00000034044	1.43097	6.61441	31.6945	0.000582393	0.0135872		ENSGALG00000003537	-6.38852	3.9038	52.6448	9.25427e-05	0.00216698
ENSGALG00000010555	2.28509	5.77903	103.599	1.19e-05	0.000279217		ENSGALG00000016810	-5.66827	2.96258	33.4374	0.000827511	0.0193292		ENSGALG00000008254	1.40069	6.95122	27.3949	0.00144734	0.0337073		ENSGALG00000012414	-1.49606	5.98765	31.688	0.00058277	0.0135872		ENSGALG00000038187	-1.53924	6.76462	52.5331	9.32312e-05	0.0021767
ENSGALG00000008172	-1.88459	7.69894	103.481	1.2e-05	0.000279655		ENSGALG00000013754	-4.02402	2.46432	33.4277	0.00082819	0.0193292		ENSGALG00000009519	3.30044	6.61674	27.3882	0.00144831	0.0337073		ENSGALG00000000690	-4.02884	1.15845	31.6873	0.000582811	0.0135872		ENSGALG00000007609	-6.60085	3.84597	52.531	9.32443e-05	0.0021767
ENSGALG00000037812	5.15609	6.33043	103.463	1.2e-05	0.000279655		ENSGALG00000002576	-5.0354	4.46108	33.389	0.000830906	0.0193292		ENSGALG00000050290	7.66596	2.74581	27.3801	0.00144948	0.0337073		ENSGALG00000044565	6.79242	2.62023	31.6767	0.000583426	0.0135872		ENSGALG00000043772	2.85919	2.89551	52.4365	9.38322e-05	0.00218288
ENSGALG00000008813	2.10837	5.89766	103.322	1.21e-05	0.000280563		ENSGALG00000010286	1.64174	7.53786	33.386	0.000831111	0.0193292		ENSGALG00000005205	-1.81468	4.93285	27.3726	0.00145056	0.0337073		ENSGALG00000007507	1.81077	5.52356	31.6567	0.000584587	0.0135872		ENSGALG00000039563	1.35151	6.50167	52.4203	9.39331e-05	0.00218288
ENSGALG00000000394	11.4596	2.51392	221.209	1.21e-05	0.000280749		ENSGALG00000035645	-1.31952	7.07657	33.3605	0.000832911	0.0193292		ENSGALG00000006137	2.75304	3.26854	27.3725	0.00145059	0.0337073		ENSGALG00000048159	1.80181	4.3976	31.6521	0.000584853	0.0135872		ENSGALG00000004928	-1.54725	4.88129	52.4182	9.3946e-05	0.00218288
ENSGALG00000049871	-1.99591	6.99109	103.213	1.21e-05	0.000280749		ENSGALG00000009479	-9.78373	0.840725	59.4136	0.000834512	0.0193292		ENSGALG00000034044	1.61097	6.7662	27.335	0.00145603	0.0337755		ENSGALG00000026424	-1.50512	6.57522	31.639	0.000585615	0.0135872		ENSGALG00000037611	-2.67945	6.0243	52.3963	9.40836e-05	0.00218288
ENSGALG00000027757	-2.8996	5.82779	103.163	1.21e-05	0.000280802		ENSGALG00000008606	1.64281	7.80301	33.3314	0.000834958	0.0193292		ENSGALG00000054923	7.45689	1.87453	27.3217	0.00145797	0.0337755		ENSGALG00000009971	1.62979	7.38898	31.6047	0.000587619	0.0136129		ENSGALG00000051300	-4.27697	1.5293	52.2628	9.49241e-05	0.00219695
ENSGALG00000049806	4.41235	3.32648	102.991	1.22e-05	0.00028202		ENSGALG00000015058	-2.94127	3.51076	33.3058	0.00083677	0.0193292		ENSGALG00000032031	-2.97906	5.02443	27.2637	0.00146646	0.0339169		ENSGALG00000001892	8.94832	0.202191	47.8727	0.000590088	0.0136309		ENSGALG00000004728	-1.62494	6.93587	52.2542	9.4979e-05	0.00219695
ENSGALG00000014978	-4.11417	10.0582	102.896	1.22e-05	0.000282512		ENSGALG00000028069	2.30907	5.33148	33.3038	0.000836914	0.0193292		ENSGALG00000008175	2.59706	6.03598	27.2496	0.00146853	0.0339169		ENSGALG00000010312	7.05702	2.25474	31.546	0.000591072	0.0136309		ENSGALG00000003265	1.54131	6.89206	52.2272	9.51499e-05	0.00219756
ENSGALG00000035378	2.10346	5.37997	102.784	1.23e-05	0.000283166		ENSGALG00000030099	2.53497	5.59582	33.2094	0.00084364	0.0194373		ENSGALG00000036789	-3.53154	4.65407	27.2008	0.00147572	0.0339824		ENSGALG00000014570	-1.57583	5.27188	31.5457	0.000591089	0.0136309		ENSGALG00000014670	-1.46963	6.6351	52.2037	9.52992e-05	0.00219767
ENSGALG00000032628	7.43318	3.87444	102.355	1.25e-05	0.000286918		ENSGALG00000029679	-4.05043	2.34188	33.2023	0.000844154	0.0194373		ENSGALG00000050078	8.28112	-0.413227	45.6815	0.00147998	0.0339824		ENSGALG00000005071	-1.4987	6.7425	31.4992	0.000593839	0.0136736		ENSGALG00000016548	1.93507	7.32031	52.154	9.56165e-05	0.00220164
ENSGALG00000050049	2.62064	4.28375	102.233	1.25e-05	0.000287505		ENSGALG00000042944	9.11003	0.177438	58.9889	0.000847583	0.0194867		ENSGALG00000014737	1.30957	7.65038	27.1688	0.00148048	0.0339824		ENSGALG00000003510	1.63546	6.8792	31.4723	0.000595436	0.0136896		ENSGALG00000042482	1.32523	6.48144	52.0152	9.6509e-05	0.00221883
ENSGALG00000020210	3.42249	2.74111	102.208	1.25e-05	0.000287505		ENSGALG00000053332	2.20004	4.11888	33.1228	0.000849879	0.0194985		ENSGALG00000027608	1.6729	4.78532	27.1654	0.00148099	0.0339824		ENSGALG00000041752	1.66637	3.84845	31.4347	0.000597685	0.0137206		ENSGALG00000015193	4.00029	3.99104	51.9285	9.70714e-05	0.00222646
ENSGALG00000008513	-1.68103	5.29551	102.064	1.26e-05	0.000288498		ENSGALG00000027747	-9.71664	0.776035	58.8007	0.000853468	0.0194985		ENSGALG00000011111	3.93536	3.86114	27.1511	0.00148312	0.0339824		ENSGALG00000010030	-1.1932	6.20848	31.4186	0.000598645	0.0137219		ENSGALG00000016779	1.47725	6.09642	51.919	9.71337e-05	0.00222646
ENSGALG00000039169	-1.92902	5.42914	101.982	1.26e-05	0.000288874		ENSGALG00000055061	-10.2927	1.33318	58.7516	0.000855012	0.0194985		ENSGALG00000050154	8.50194	-0.211693	45.6119	0.00148479	0.0339824		ENSGALG00000046960	-1.33475	5.20018	31.3865	0.000600577	0.0137454		ENSGALG00000044797	9.3774	0.487042	85.7504	9.75687e-05	0.00223306
ENSGALG00000033570	3.1254	5.20156	101.834	1.27e-05	0.000289912		ENSGALG00000020999	3.2784	5.47894	33.0472	0.00085537	0.0194985		ENSGALG00000037996	1.26475	6.26237	27.1171	0.0014882	0.0339851		ENSGALG00000002159	-1.57349	7.31326	31.309	0.000605261	0.0138306		ENSGALG00000041080	1.27021	6.17092	51.7982	9.79248e-05	0.00223616
ENSGALG00000009330	-1.51253	7.94616	101.541	1.28e-05	0.000292428		ENSGALG00000011094	-6.3512	2.35242	33.0457	0.000855481	0.0194985		ENSGALG00000035679	-8.71678	-0.0163005	45.5455	0.00148938	0.0339851		ENSGALG00000004070	3.04613	4.81485	31.2949	0.000606118	0.0138306		ENSGALG00000004777	-2.8305	6.53308	51.7871	9.79985e-05	0.00223616
ENSGALG00000013097	11.7204	2.77093	216.14	1.29e-05	0.000293145		ENSGALG00000028326	6.59771	7.2384	33.0414	0.000855795	0.0194985		ENSGALG00000016607	-3.94986	2.05119	27.0231	0.00150236	0.0341594		ENSGALG00000007659	-1.33749	9.63459	31.2774	0.000607186	0.0138342		ENSGALG00000032361	-1.57685	4.02688	51.7445	9.82797e-05	0.00223922
ENSGALG00000015404	4.98553	3.98826	101.366	1.29e-05	0.000293145		ENSGALG00000051520	-7.36149	4.58966	32.8314	0.000871304	0.0198222		ENSGALG00000035912	-2.79428	3.07471	27.0212	0.00150265	0.0341594		ENSGALG00000004184	-2.0652	13.9933	31.2261	0.000610324	0.0138592		ENSGALG00000001115	-11.0492	2.12522	85.4406	9.85584e-05	0.0022422
ENSGALG00000004852	6.76251	6.4984	101.34	1.29e-05	0.000293145		ENSGALG00000015425	3.20578	9.55969	32.7428	0.000877957	0.0199437		ENSGALG00000029238	1.23039	5.82468	27.0011	0.00150571	0.0341594		ENSGALG00000028664	2.12609	7.20103	31.2156	0.000610975	0.0138592		ENSGALG00000050720	-4.21933	1.23265	51.6416	9.89634e-05	0.00224805
ENSGALG00000005978	11.4024	2.45758	215.571	1.3e-05	0.000293682		ENSGALG00000054831	-6.38605	2.57778	32.6441	0.000885451	0.0200839		ENSGALG00000012814	-3.37879	4.62408	26.994	0.00150679	0.0341594		ENSGALG00000050564	8.90237	0.158023	47.209	0.000611535	0.0138592		ENSGALG00000008538	-3.64145	1.64108	51.5671	9.94623e-05	0.00225601
ENSGALG00000035996	-1.85031	7.7307	101.169	1.3e-05	0.000293682		ENSGALG00000050403	3.4862	5.94084	32.6047	0.000888463	0.0201053		ENSGALG00000011132	-3.30341	5.33514	26.9713	0.00151023	0.0341594		ENSGALG00000016507	2.90928	3.80302	31.2	0.000611934	0.0138592		ENSGALG00000009381	-1.57249	6.03916	51.4634	0.000100162	0.00226849
ENSGALG00000030845	3.67852	4.92486	101.14	1.3e-05	0.000293682		ENSGALG00000001483	-3.70981	5.24671	32.5971	0.000889042	0.0201053		ENSGALG00000008103	2.04669	4.22609	26.956	0.00151258	0.0341594		ENSGALG00000040363	-1.60104	4.57458	31.115	0.000617201	0.0139327		ENSGALG00000015107	4.07348	9.88309	51.4281	0.000100401	0.00227053
ENSGALG00000040086	-1.54999	7.006	101.116	1.3e-05	0.000293682		ENSGALG00000003161	1.97017	3.8212	32.5794	0.000890404	0.0201062		ENSGALG00000002428	10.3384	8.31695	26.9483	0.00151375	0.0341594		ENSGALG00000030081	1.87822	4.68949	31.103	0.000617945	0.0139327		ENSGALG00000007334	2.02665	4.83324	51.2148	0.000101863	0.00230018
ENSGALG00000035236	-1.77915	7.37808	100.775	1.32e-05	0.000296261		ENSGALG00000035717	-8.82001	8.63754	32.517	0.00089522	0.0201567		ENSGALG00000006515	7.92567	-0.731174	45.1811	0.001515	0.0341594		ENSGALG00000004170	-1.5801	6.34014	31.0888	0.000618831	0.0139327		ENSGALG00000011744	-2.14094	5.10746	51.1121	0.000102577	0.00231286
ENSGALG00000012915	2.774	5.72259	100.749	1.32e-05	0.000296261		ENSGALG00000004033	1.68488	4.35656	32.4872	0.000897527	0.0201567		ENSGALG00000004369	1.82345	4.11784	26.9128	0.00151921	0.0342035		ENSGALG00000039553	-5.22767	7.03434	31.0887	0.000618842	0.0139327		ENSGALG00000008945	-5.77777	5.92712	50.8845	0.000104182	0.00234259
ENSGALG00000040478	-5.04268	8.21511	100.733	1.32e-05	0.000296261		ENSGALG00000051595	-9.1767	0.263208	57.4216	0.000898437	0.0201567		ENSGALG00000010311	-3.11273	4.92113	26.8569	0.00152783	0.0342487		ENSGALG00000007620	-6.06665	2.11503	31.0657	0.000620282	0.0139444		ENSGALG00000017323	1.41044	5.77252	50.875	0.000104249	0.00234259
ENSGALG00000002561	5.42347	3.92236	100.694	1.32e-05	0.000296261		ENSGALG00000003862	-2.57962	4.36013	32.4753	0.000898456	0.0201567		ENSGALG00000042177	-7.12154	1.0043	26.8471	0.00152935	0.0342487		ENSGALG00000015684	-1.20618	5.57815	31.0026	0.000624253	0.0139929		ENSGALG00000012211	4.34955	7.40975	50.8597	0.000104358	0.00234259
ENSGALG00000002854	-3.30755	7.1298	100.638	1.32e-05	0.000296403		ENSGALG00000016906	-5.1708	2.59942	32.4648	0.000899272	0.0201567		ENSGALG00000003693	-1.75808	8.04434	26.8443	0.00152978	0.0342487		ENSGALG00000007404	-1.35907	7.34189	30.993	0.000624857	0.0139929		ENSGALG00000032526	-3.20242	3.86702	50.7698	0.000105002	0.00235357
ENSGALG00000046226	-2.99162	5.28016	99.9813	1.35e-05	0.000302477		ENSGALG00000035623	-2.0797	3.73606	32.4414	0.000901094	0.0201678		ENSGALG00000049350	8.49442	-0.218829	44.914	0.00153417	0.0342487		ENSGALG00000026301	1.79957	5.31812	30.9876	0.0006252	0.0139929		ENSGALG00000032066	7.1026	2.17132	50.6794	0.000105655	0.0023647
ENSGALG00000026380	6.52012	5.49965	99.9194	1.36e-05	0.000302477		ENSGALG00000034140	-3.87167	3.50979	32.3914	0.000905013	0.0202154		ENSGALG00000050061	8.27527	-0.418148	44.8923	0.00153574	0.0342487		ENSGALG00000005321	9.74946	4.27397	30.8813	0.000631976	0.0140776		ENSGALG00000048291	-7.22299	1.95585	50.6398	0.000105942	0.00236764
ENSGALG00000028709	-3.93832	3.92325	99.8933	1.36e-05	0.000302477		ENSGALG00000010783	1.3154	6.48203	32.3691	0.000906762	0.0202154		ENSGALG00000011052	6.74787	1.13619	26.7944	0.00153756	0.0342487		ENSGALG00000003930	1.84487	3.57587	30.8758	0.000632332	0.0140776		ENSGALG00000010542	-1.42437	6.31816	50.6176	0.000106103	0.00236778
ENSGALG00000012787	11.4055	2.4607	211.872	1.36e-05	0.000302477		ENSGALG00000012766	-3.05254	2.38625	32.3505	0.000908229	0.0202154		ENSGALG00000026781	-3.88897	2.11365	26.7843	0.00153913	0.0342487		ENSGALG00000003936	-1.70181	8.04293	30.8362	0.000634882	0.0140776		ENSGALG00000015028	-2.64557	11.6925	50.5505	0.000106594	0.00237278
ENSGALG00000014570	-2.33101	5.7445	99.7568	1.36e-05	0.000303464		ENSGALG00000015645	-2.49374	3.74249	32.3465	0.000908544	0.0202154		ENSGALG00000043618	-2.5637	7.27363	26.7836	0.00153924	0.0342487		ENSGALG00000043775	-1.42219	6.51501	30.8289	0.00063535	0.0140776		ENSGALG00000045185	-6.03718	3.4579	50.5437	0.000106643	0.00237278
ENSGALG00000020999	-2.86497	5.63051	99.6966	1.37e-05	0.000303662		ENSGALG00000039178	-1.52426	5.7261	32.2368	0.000917259	0.020378		ENSGALG00000035998	-2.39247	6.86949	26.7598	0.00154299	0.0342818		ENSGALG00000044064	-1.63692	4.29547	30.8201	0.00063592	0.0140776		ENSGALG00000005502	2.85447	5.61623	50.5033	0.00010694	0.00237278
ENSGALG00000000812	-1.80365	8.86188	99.377	1.38e-05	0.000306655		ENSGALG00000000629	1.56022	5.06744	32.2209	0.00091853	0.020378		ENSGALG00000012561	-1.25804	6.14511	26.7367	0.00154662	0.0343123		ENSGALG00000010050	9.04845	0.293475	46.4889	0.000636016	0.0140776		ENSGALG00000032850	1.21296	6.13782	50.5016	0.000106952	0.00237278
ENSGALG00000001467	1.81386	6.78112	99.2042	1.39e-05	0.000307851		ENSGALG00000009870	-10.7387	1.76851	56.7899	0.000920179	0.0203848		ENSGALG00000000893	6.43505	1.96679	26.7009	0.00155226	0.0343303		ENSGALG00000007525	3.30307	3.99412	30.8151	0.000636243	0.0140776		ENSGALG00000003313	2.14406	3.3699	50.463	0.000107237	0.00237562
ENSGALG00000026542	-2.01166	4.73646	99.1843	1.39e-05	0.000307851		ENSGALG00000002326	-8.69822	4.58158	32.1645	0.000923056	0.0204187		ENSGALG00000054355	8.21116	-0.476099	44.6478	0.00155363	0.0343303		ENSGALG00000051151	9.33118	0.559371	46.4632	0.000636914	0.0140776		ENSGALG00000023571	-1.70223	4.09503	50.4186	0.000107565	0.00237911
ENSGALG00000043399	2.82308	4.56208	99.1249	1.39e-05	0.000308051		ENSGALG00000054145	-4.08469	3.74284	32.1422	0.000924859	0.0204289		ENSGALG00000014997	-4.89671	1.05047	26.6771	0.00155603	0.0343303		ENSGALG00000027886	-1.5116	5.94886	30.774	0.000638912	0.0140776		ENSGALG00000014242	-2.87444	2.91587	50.3994	0.000107707	0.00237911
ENSGALG00000009837	4.0196	4.37901	99.0635	1.4e-05	0.000308273		ENSGALG00000003409	-2.27212	5.14753	32.0944	0.000928723	0.0204426		ENSGALG00000021171	-3.42226	4.28685	26.6732	0.00155666	0.0343303		ENSGALG00000010320	6.89102	0.188267	30.7715	0.000639073	0.0140776		ENSGALG00000026811	-1.70694	5.05565	50.2734	0.000108648	0.0023964
ENSGALG00000011000	1.95912	5.3552	98.9527	1.4e-05	0.000308595		ENSGALG00000014554	-1.43569	5.02019	32.0715	0.000930592	0.0204426		ENSGALG00000038187	1.622	6.19791	26.6602	0.00155872	0.0343303		ENSGALG00000005609	1.91753	5.42816	30.7394	0.000641172	0.0140776		ENSGALG00000003357	1.25292	5.31188	50.2006	0.000109195	0.00240499
ENSGALG00000041456	2.30464	4.50637	98.9522	1.4e-05	0.000308595		ENSGALG00000030313	-4.64746	2.99385	32.0335	0.000933688	0.0204426		ENSGALG00000041762	-1.62926	5.45708	26.6025	0.00156794	0.034452		ENSGALG00000005848	-2.8473	3.35066	30.7357	0.000641409	0.0140776		ENSGALG00000040856	-1.83779	6.48095	50.1494	0.000109583	0.00240988
ENSGALG00000032743	3.10491	4.40226	98.8619	1.41e-05	0.000308843		ENSGALG00000029669	-8.866	3.63454	32.0257	0.000934327	0.0204426		ENSGALG00000047687	2.40913	3.27877	26.5972	0.00156878	0.034452		ENSGALG00000012816	-1.5633	6.09164	30.7212	0.000642359	0.0140776		ENSGALG00000040184	-2.13702	4.93504	50.11	0.000109882	0.00240988
ENSGALG00000021869	4.3918	4.23433	98.8481	1.41e-05	0.000308843		ENSGALG00000036873	1.49001	6.39697	32.0197	0.000934817	0.0204426		ENSGALG00000050634	-3.7346	4.82333	26.5717	0.00157288	0.0344923		ENSGALG00000005900	-1.23665	5.08191	30.7205	0.000642407	0.0140776		ENSGALG00000030099	2.23351	5.56214	50.1086	0.000109893	0.00240988
ENSGALG00000032361	2.22376	4.70727	98.717	1.41e-05	0.000309836		ENSGALG00000003855	2.87657	7.07067	32.01	0.000935618	0.0204426		ENSGALG00000030040	1.71614	4.3526	26.5224	0.00158084	0.0346167		ENSGALG00000045199	1.31537	4.81383	30.7036	0.000643513	0.0140776		ENSGALG00000016582	-5.95952	3.99673	50.0285	0.000110505	0.00241711
ENSGALG00000014267	-2.87194	3.91712	98.6277	1.42e-05	0.000310375		ENSGALG00000007786	2.46024	3.60449	32.0041	0.000936097	0.0204426		ENSGALG00000012297	8.40678	-0.299194	44.2118	0.00158627	0.0346858		ENSGALG00000002764	-1.70221	7.46078	30.6767	0.000645286	0.0140776		ENSGALG00000006202	3.6596	3.09358	50.0237	0.000110541	0.00241711
ENSGALG00000015656	-5.7315	6.36199	98.4836	1.43e-05	0.000311425		ENSGALG00000053552	-8.56993	4.56838	32.0023	0.000936242	0.0204426		ENSGALG00000006705	-3.88602	5.60892	26.4554	0.00159175	0.0347198		ENSGALG00000007650	2.10166	3.53355	30.6723	0.000645576	0.0140776		ENSGALG00000042505	-4.43748	2.55042	49.9767	0.000110903	0.00242019
ENSGALG00000034188	4.26552	2.57846	98.452	1.43e-05	0.000311425		ENSGALG00000026146	-10.4202	1.45713	56.1309	0.000943669	0.0205665		ENSGALG00000014336	1.55116	7.6295	26.4339	0.00159526	0.0347198		ENSGALG00000017031	1.4677	6.98439	30.6682	0.000645846	0.0140776		ENSGALG00000005849	3.31087	4.66254	49.964	0.000111	0.00242019
ENSGALG00000008970	2.6737	4.05577	98.3402	1.43e-05	0.00031222		ENSGALG00000015958	1.66307	6.08876	31.8778	0.000946537	0.0205665		ENSGALG00000036082	7.92793	-0.729331	44.0774	0.00159654	0.0347198		ENSGALG00000043213	-3.67987	1.89933	30.6445	0.000647408	0.0140776		ENSGALG00000006633	-10.2569	1.35049	81.678	0.000111731	0.00243262
ENSGALG00000048159	2.3704	4.16451	98.2214	1.44e-05	0.000313098		ENSGALG00000036490	1.58922	5.9389	31.877	0.000946603	0.0205665		ENSGALG00000011328	-2.02156	4.78967	26.4235	0.00159697	0.0347198		ENSGALG00000016801	-2.21354	6.69354	30.643	0.00064751	0.0140776		ENSGALG00000028186	1.67254	7.87766	49.6903	0.000113135	0.00245839
ENSGALG00000003272	-2.5769	6.44185	98.046	1.45e-05	0.000314616		ENSGALG00000038850	-10.7688	1.79792	56.0304	0.000947329	0.0205665		ENSGALG00000004725	2.79629	9.31544	26.3972	0.00160129	0.0347244		ENSGALG00000052792	9.1641	0.401689	46.114	0.000649289	0.0140961		ENSGALG00000003510	-1.8652	4.34827	49.6602	0.000113372	0.00245839
ENSGALG00000005961	3.42395	4.04135	97.8899	1.46e-05	0.000315927		ENSGALG00000016477	-2.21605	3.80765	31.8141	0.000951856	0.0206201		ENSGALG00000039533	-1.48317	6.47158	26.3944	0.00160175	0.0347244		ENSGALG00000005795	8.7567	0.0239426	46.0778	0.000650591	0.0141042		ENSGALG00000031839	-3.75356	2.70052	49.6568	0.000113399	0.00245839
ENSGALG00000049285	-1.79855	5.82281	97.7161	1.47e-05	0.000316954		ENSGALG00000000357	-10.2891	1.32935	55.889	0.00095251	0.0206201		ENSGALG00000003128	1.64872	6.22008	26.3683	0.00160606	0.0347683		ENSGALG00000009528	1.5757	4.83724	30.55	0.000653703	0.0141322		ENSGALG00000001773	-1.99492	5.81271	49.5771	0.000114033	0.00246702
ENSGALG00000006583	8.70286	3.54814	97.691	1.47e-05	0.000316954		ENSGALG00000031997	-4.61874	8.11769	31.7793	0.00095478	0.0206398		ENSGALG00000021589	-8.15894	-0.528957	43.8385	0.00161501	0.0348378		ENSGALG00000014721	-1.52959	6.95193	30.5407	0.000654326	0.0141322		ENSGALG00000049341	-5.88783	2.19749	49.5659	0.000114122	0.00246702
ENSGALG00000049976	-3.18124	4.98575	97.6402	1.47e-05	0.000316954		ENSGALG00000027608	1.84651	4.53638	31.7287	0.000959055	0.0207028		ENSGALG00000030195	-8.81493	0.0726893	43.8218	0.00161632	0.0348378		ENSGALG00000013626	1.74672	6.14323	30.5355	0.000654673	0.0141322		ENSGALG00000007174	7.60313	2.47206	49.3468	0.000115887	0.00249693
ENSGALG00000015709	3.09021	7.81725	97.6332	1.47e-05	0.000316954		ENSGALG00000034340	1.62411	7.6037	31.6708	0.000963977	0.0207602		ENSGALG00000050467	-8.18182	-0.510946	43.8094	0.00161728	0.0348378		ENSGALG00000003921	-2.28733	5.2936	30.4827	0.00065823	0.0141456		ENSGALG00000037402	2.51281	8.29256	49.337	0.000115966	0.00249693
ENSGALG00000034317	-1.79016	5.96128	97.6012	1.47e-05	0.000316954		ENSGALG00000029743	1.41736	5.88789	31.6648	0.000964489	0.0207602		ENSGALG00000054654	9.61577	0.838872	43.7945	0.00161845	0.0348378		ENSGALG00000012952	-1.25585	7.78468	30.4694	0.000659129	0.0141456		ENSGALG00000039924	-2.66266	4.84236	49.3316	0.000116011	0.00249693
ENSGALG00000009320	-2.26368	5.69455	97.465	1.48e-05	0.000317804		ENSGALG00000006861	1.31214	5.30602	31.6422	0.000966413	0.0207602		ENSGALG00000028174	-3.45451	7.52484	26.2633	0.00162355	0.0348773		ENSGALG00000011488	2.60259	3.84166	30.4691	0.000659152	0.0141456		ENSGALG00000010412	2.99366	4.4433	49.3129	0.000116163	0.00249693
ENSGALG00000009879	-1.65171	7.15874	97.4479	1.48e-05	0.000317804		ENSGALG00000005024	3.13365	3.42411	31.5786	0.000971872	0.0207602		ENSGALG00000027093	-3.40911	4.04389	26.2314	0.00162892	0.0348773		ENSGALG00000039022	-3.43144	2.77827	30.4638	0.000659505	0.0141456		ENSGALG00000035701	2.32116	7.53093	49.2304	0.000116839	0.00250791
ENSGALG00000014023	1.95368	6.61176	97.4068	1.48e-05	0.000317826		ENSGALG00000027834	1.51939	6.75406	31.5578	0.000973668	0.0207602		ENSGALG00000026517	2.00015	5.183	26.1868	0.00163646	0.0348773		ENSGALG00000012171	-2.5631	4.88568	30.4573	0.000659947	0.0141456		ENSGALG00000055053	3.08548	4.91622	49.1798	0.000117255	0.00250989
ENSGALG00000040079	-2.16792	6.61446	97.1305	1.5e-05	0.000320553		ENSGALG00000027258	-2.73901	3.40134	31.5536	0.000974037	0.0207602		ENSGALG00000047984	9.1892	0.43186	43.5656	0.0016365	0.0348773		ENSGALG00000008094	-1.17429	10.165	30.3798	0.00066523	0.0142222		ENSGALG00000009314	1.52736	4.91816	49.179	0.000117262	0.00250989
ENSGALG00000004621	3.48887	5.72941	96.7348	1.52e-05	0.000324713		ENSGALG00000004728	-1.75088	7.09804	31.5342	0.00097571	0.0207602		ENSGALG00000011325	1.74629	5.79835	26.1825	0.00163718	0.0348773		ENSGALG00000026081	2.02933	6.23667	30.3774	0.000665391	0.0142222		ENSGALG00000016633	2.74708	5.04006	49.1383	0.000117598	0.00251356
ENSGALG00000007346	4.06932	4.25522	96.6864	1.52e-05	0.000324825		ENSGALG00000028602	-9.19597	0.280478	55.2537	0.000976298	0.0207602		ENSGALG00000008942	1.63095	5.87239	26.1789	0.0016378	0.0348773		ENSGALG00000009856	-1.99818	14.4044	30.3589	0.000666661	0.0142291		ENSGALG00000036234	-1.28011	6.349	49.1181	0.000117766	0.00251361
ENSGALG00000004205	-2.12155	8.61769	96.5276	1.53e-05	0.000326242		ENSGALG00000005930	-2.51593	7.639	31.5208	0.000976874	0.0207602		ENSGALG00000015388	-9.03525	0.280156	43.5462	0.00163804	0.0348773		ENSGALG00000009654	1.13229	5.26995	30.3256	0.000668952	0.0142291		ENSGALG00000001857	3.40044	4.76431	49.0252	0.00011854	0.00252659
ENSGALG00000016633	-4.27797	5.0851	96.3565	1.54e-05	0.000327375		ENSGALG00000033507	-6.01859	2.69984	31.5	0.000978679	0.0207602		ENSGALG00000033609	-1.33147	7.84242	26.1607	0.00164088	0.0348773		ENSGALG00000005329	-1.15956	6.35292	30.308	0.000670167	0.0142291		ENSGALG00000015884	-2.26286	3.68063	48.9986	0.000118763	0.00252779
ENSGALG00000028290	-2.62133	6.8485	96.355	1.54e-05	0.000327375		ENSGALG00000021665	1.54374	5.79282	31.4677	0.00098149	0.0207602		ENSGALG00000050945	7.92099	-0.734942	43.5001	0.00164171	0.0348773		ENSGALG00000000729	-1.40761	5.51242	30.3062	0.000670296	0.0142291		ENSGALG00000036915	2.45555	8.2303	48.9493	0.000119177	0.00253073
ENSGALG00000029102	1.65039	5.92729	96.2956	1.54e-05	0.000327463		ENSGALG00000001371	4.62259	6.5099	31.4626	0.000981941	0.0207602		ENSGALG00000051103	7.92582	-0.731099	43.4811	0.00164323	0.0348773		ENSGALG00000033867	-1.98693	6.32149	30.297	0.000670929	0.0142291		ENSGALG00000003570	-1.93218	6.87066	48.9426	0.000119234	0.00253073
ENSGALG00000008176	-2.0222	5.96491	96.2595	1.55e-05	0.000327463		ENSGALG00000035856	-8.13742	2.918	31.4486	0.000983161	0.0207602		ENSGALG00000046762	8.53649	-0.179453	43.3863	0.00165084	0.0349899		ENSGALG00000010533	-4.37457	5.30215	30.2883	0.000671535	0.0142291		ENSGALG00000041775	-1.77471	5.31979	48.9094	0.000119514	0.00253149
ENSGALG00000033063	3.43039	3.72822	96.213	1.55e-05	0.000327463		ENSGALG00000006035	-3.37703	2.94271	31.4412	0.000983811	0.0207602		ENSGALG00000011442	-3.97448	4.77527	26.068	0.00165675	0.0349922		ENSGALG00000012394	-1.99478	6.94028	30.2777	0.000672269	0.0142291		ENSGALG00000012915	-2.74394	5.52532	48.8988	0.000119603	0.00253149
ENSGALG00000002421	-2.21777	9.49506	96.1717	1.55e-05	0.000327463		ENSGALG00000012709	2.03758	6.23779	31.4352	0.000984335	0.0207602		ENSGALG00000041823	-1.38589	4.50676	26.0399	0.0016616	0.0349922		ENSGALG00000012992	1.28327	7.91853	30.2401	0.000674882	0.0142506		ENSGALG00000037773	-7.08137	2.67571	48.8284	0.000120201	0.00254061
ENSGALG00000014846	-1.56331	7.48641	96.1272	1.55e-05	0.000327463		ENSGALG00000000621	-7.74774	6.10078	31.4351	0.000984344	0.0207602		ENSGALG00000007282	-3.26658	1.061	26.03	0.00166331	0.0349922		ENSGALG00000010316	2.68909	4.59751	30.227	0.0006758	0.0142506		ENSGALG00000035804	1.49535	7.17636	48.7285	0.000121056	0.00255512
ENSGALG00000015301	-1.74315	8.33659	96.118	1.55e-05	0.000327463		ENSGALG00000031440	-4.77098	4.12263	31.4197	0.000985691	0.0207602		ENSGALG00000005350	1.48408	6.6572	25.9885	0.00167052	0.0349922		ENSGALG00000040297	3.69977	7.02213	30.206	0.000677266	0.0142506		ENSGALG00000002542	1.3414	6.12887	48.5009	0.000123031	0.00259048
ENSGALG00000016042	2.91451	4.35569	96.073	1.56e-05	0.000327546		ENSGALG00000030064	-3.24315	3.89257	31.4087	0.000986658	0.0207602		ENSGALG00000004297	3.09666	1.79536	25.9854	0.00167105	0.0349922		ENSGALG00000011812	-1.86992	3.32665	30.2019	0.000677553	0.0142506		ENSGALG00000000991	1.235	5.76465	48.4943	0.000123089	0.00259048
ENSGALG00000037780	-1.82368	6.50728	95.943	1.56e-05	0.000328647		ENSGALG00000010103	-2.47735	2.81842	31.3927	0.000988069	0.0207602		ENSGALG00000051550	7.00466	5.67365	25.9822	0.00167162	0.0349922		ENSGALG00000005502	-3.60457	3.56047	30.1959	0.000677976	0.0142506		ENSGALG00000037423	1.373	5.68186	48.4768	0.000123243	0.00259048
ENSGALG00000028172	2.6204	4.49225	95.877	1.57e-05	0.000328985		ENSGALG00000003160	1.99522	4.12722	31.3817	0.000989036	0.0207602		ENSGALG00000040152	3.25304	4.77175	25.982	0.00167164	0.0349922		ENSGALG00000038740	-3.89554	3.77513	30.1297	0.000682641	0.0142895		ENSGALG00000016797	-5.18456	3.14555	48.4426	0.000123544	0.00259266
ENSGALG00000029679	4.98284	3.3169	95.782	1.57e-05	0.000329049		ENSGALG00000005908	1.35335	6.27734	31.337	0.000992982	0.0208118		ENSGALG00000016471	-3.76948	5.72525	25.9663	0.00167439	0.0349922		ENSGALG00000014873	-1.7001	10.351	30.1218	0.000683196	0.0142895		ENSGALG00000016278	-1.70905	3.82563	48.4263	0.000123687	0.00259266
ENSGALG00000008590	-1.89802	10.0698	95.7423	1.58e-05	0.000329049		ENSGALG00000023872	-2.91015	5.73126	31.3229	0.000994233	0.0208118		ENSGALG00000010091	1.12018	5.63116	25.9528	0.00167675	0.0349922		ENSGALG00000012798	-1.37106	8.49626	30.1123	0.000683872	0.0142895		ENSGALG00000043681	-3.7244	2.38139	48.3835	0.000124066	0.002597
ENSGALG00000015842	4.39049	2.57203	95.715	1.58e-05	0.000329049		ENSGALG00000006950	-2.05102	3.86151	31.2824	0.00099784	0.0208164		ENSGALG00000016487	1.5102	7.30409	25.9394	0.0016791	0.0349922		ENSGALG00000026055	4.83046	3.13652	30.0903	0.000685435	0.0142895		ENSGALG00000016262	3.53323	3.18561	48.276	0.000125023	0.00261344
ENSGALG00000037065	-2.04339	7.54561	95.7034	1.58e-05	0.000329049		ENSGALG00000009626	-5.06198	9.38718	31.2785	0.000998186	0.0208164		ENSGALG00000047598	3.43719	2.93366	25.8847	0.00168871	0.0349922		ENSGALG00000040724	-1.32178	7.38499	30.0883	0.000685573	0.0142895		ENSGALG00000035108	-1.3585	5.06974	48.2494	0.000125261	0.00261481
ENSGALG00000010542	1.49443	6.54172	95.6483	1.58e-05	0.000329049		ENSGALG00000029416	-3.73793	1.65789	31.2624	0.000999626	0.0208164		ENSGALG00000021679	1.63688	6.63838	25.8847	0.00168872	0.0349922		ENSGALG00000000632	1.54365	5.11199	30.0787	0.000686256	0.0142895		ENSGALG00000031002	1.4205	5.98457	48.2254	0.000125476	0.00261572
ENSGALG00000013112	4.90733	4.06189	95.6459	1.58e-05	0.000329049		ENSGALG00000001857	4.86004	4.76934	31.2448	0.0010012	0.0208164		ENSGALG00000005314	1.35452	6.78854	25.8686	0.00169155	0.0349922		ENSGALG00000031826	-2.74538	5.03492	30.0639	0.000687315	0.0142895		ENSGALG00000041143	2.92066	12.423	48.1454	0.000126198	0.00262716
ENSGALG00000008128	-1.60412	7.58235	95.4338	1.59e-05	0.000330669		ENSGALG00000047890	4.27271	2.32652	31.2412	0.00100152	0.0208164		ENSGALG00000029227	8.42438	-0.282101	42.8842	0.00169196	0.0349922		ENSGALG00000004273	1.58294	7.53672	30.0634	0.000687348	0.0142895		ENSGALG00000027415	2.12467	7.22045	48.1061	0.000126554	0.00263009
ENSGALG00000015473	-2.36166	6.68037	95.4247	1.59e-05	0.000330669		ENSGALG00000015077	-13.324	4.32944	54.5697	0.00100287	0.0208164		ENSGALG00000002142	2.71596	6.30394	25.8588	0.00169331	0.0349922		ENSGALG00000005011	3.70564	4.22147	29.9719	0.000693918	0.0144064		ENSGALG00000025778	3.58071	4.6641	48.0917	0.000126685	0.00263009
ENSGALG00000014410	-1.67798	6.50099	95.3999	1.59e-05	0.000330669		ENSGALG00000012004	-7.07234	0.993195	31.2131	0.00100404	0.0208164		ENSGALG00000024136	9.13576	0.380147	42.85	0.00169481	0.0349922		ENSGALG00000003950	-1.02247	5.96349	29.9538	0.000695227	0.0144139		ENSGALG00000052056	-2.59355	2.16261	48.0501	0.000127064	0.00263437
ENSGALG00000042103	-9.61466	9.21481	95.2321	1.6e-05	0.000332259		ENSGALG00000032469	-8.0578	3.13687	31.1471	0.00101	0.0208878		ENSGALG00000037464	3.45556	0.636188	25.8502	0.00169482	0.0349922		ENSGALG00000037812	3.51172	6.53348	29.9279	0.000697105	0.0144331		ENSGALG00000009453	1.37222	6.7418	48.0183	0.000127354	0.00263474
ENSGALG00000009538	-2.69753	10.4919	95.1305	1.61e-05	0.000333049		ENSGALG00000050425	1.21396	6.33796	31.1319	0.00101138	0.0208878		ENSGALG00000047076	7.23455	2.02807	25.8452	0.00169572	0.0349922		ENSGALG00000001749	1.29658	5.15699	29.8985	0.000699245	0.0144577		ENSGALG00000032841	-4.54819	1.77944	48.0102	0.000127429	0.00263474
ENSGALG00000016979	-2.44889	5.62125	94.983	1.62e-05	0.000334407		ENSGALG00000014910	2.18341	8.30609	31.1203	0.00101243	0.0208878		ENSGALG00000004640	1.30785	5.80421	25.8443	0.00169587	0.0349922		ENSGALG00000015014	-1.14156	7.51875	29.8806	0.000700556	0.0144652		ENSGALG00000034328	1.29383	6.71578	47.8806	0.000128623	0.00265294
ENSGALG00000004438	-2.81081	4.62848	94.8859	1.63e-05	0.000335151		ENSGALG00000002564	-4.95155	2.08309	31.1143	0.00101298	0.0208878		ENSGALG00000008905	8.69912	-0.0288366	42.8005	0.00169896	0.0349922		ENSGALG00000007127	1.74629	3.69536	29.8288	0.000704356	0.0144933		ENSGALG00000037935	2.69655	5.09279	47.8768	0.000128658	0.00265294
ENSGALG00000019284	2.4063	5.97285	94.7905	1.63e-05	0.000335876		ENSGALG00000010902	-8.27403	2.67114	31.0686	0.00101715	0.0209452		ENSGALG00000009097	1.49826	7.79876	25.825	0.0016993	0.0349922		ENSGALG00000016328	2.35096	5.17892	29.823	0.000704783	0.0144933		ENSGALG00000001642	-1.17091	6.70827	47.7874	0.000129491	0.00266649
ENSGALG00000009381	1.85268	6.42589	94.7219	1.64e-05	0.000336211		ENSGALG00000034948	-3.15821	4.10203	31.0334	0.00102037	0.0209737		ENSGALG00000011224	-2.8712	3.99124	25.7196	0.00171821	0.0353337		ENSGALG00000011024	-1.2328	7.68999	29.8189	0.000705084	0.0144933		ENSGALG00000013828	-1.91507	4.19329	47.7616	0.000129732	0.00266695
ENSGALG00000007240	3.81008	2.62788	94.6893	1.64e-05	0.000336211		ENSGALG00000011376	4.1044	5.88788	31.0234	0.00102129	0.0209737		ENSGALG00000054959	8.54796	-0.1696	42.4877	0.00172548	0.0354171		ENSGALG00000006526	1.62906	4.77186	29.8101	0.000705733	0.0144933		ENSGALG00000041969	-1.82425	5.6921	47.7475	0.000129864	0.00266695
ENSGALG00000025743	2.53514	6.41856	94.6537	1.64e-05	0.000336211		ENSGALG00000047027	2.46754	2.84869	30.9879	0.00102455	0.0210124		ENSGALG00000010325	-1.2061	6.88505	25.6417	0.00173235	0.0354171		ENSGALG00000010783	-1.22333	6.7562	29.7915	0.000707109	0.0145019		ENSGALG00000026578	-3.2983	2.57312	47.7077	0.000130239	0.00267103
ENSGALG00000016915	-1.73629	8.23344	94.3178	1.66e-05	0.000339958		ENSGALG00000005699	2.23712	5.49301	30.9205	0.0010308	0.021112		ENSGALG00000036587	9.61784	0.840657	42.4004	0.00173299	0.0354171		ENSGALG00000020557	1.43324	4.82642	29.7212	0.000712333	0.0145529		ENSGALG00000015071	-1.70022	5.91655	47.6179	0.000131087	0.00268481
ENSGALG00000045478	-4.22401	5.08294	94.2751	1.66e-05	0.000340039		ENSGALG00000016693	-10.4713	1.50687	53.8193	0.00103323	0.0211333		ENSGALG00000003939	-4.43129	6.04304	25.6358	0.00173343	0.0354171		ENSGALG00000039606	-1.19797	5.75858	29.7019	0.000713774	0.0145529		ENSGALG00000009224	2.08409	3.22934	47.4684	0.000132516	0.00270752
ENSGALG00000010743	3.18813	4.89178	94.2281	1.67e-05	0.000340175		ENSGALG00000006161	1.60009	5.53703	30.8583	0.00103661	0.0211642		ENSGALG00000007853	3.5209	3.84336	25.6331	0.00173392	0.0354171		ENSGALG00000014703	-0.947666	6.50634	29.699	0.000713988	0.0145529		ENSGALG00000011499	-1.45907	6.06219	47.4646	0.000132552	0.00270752
ENSGALG00000006633	12.2472	3.29229	195.857	1.68e-05	0.000341856		ENSGALG00000006351	-4.65798	4.22807	30.8485	0.00103753	0.0211642		ENSGALG00000033286	-4.20681	3.89741	25.5891	0.00174199	0.0354242		ENSGALG00000005978	2.84786	2.76255	29.6964	0.000714187	0.0145529		ENSGALG00000047664	-3.16733	3.39408	47.4317	0.00013287	0.00271037
ENSGALG00000008444	12.518	3.5605	195.548	1.68e-05	0.000342115		ENSGALG00000011207	-6.61138	3.45078	30.8317	0.00103911	0.0211681		ENSGALG00000013583	-1.67453	5.94049	25.5796	0.00174374	0.0354242		ENSGALG00000033834	1.51642	4.80326	29.6938	0.000714384	0.0145529		ENSGALG00000025999	1.98936	7.97156	47.3342	0.000133815	0.00272599
ENSGALG00000040369	-2.67095	7.12177	93.9357	1.68e-05	0.000342115		ENSGALG00000019755	-9.42306	0.495317	53.5815	0.00104313	0.0212178		ENSGALG00000050704	9.5882	0.812621	42.2506	0.00174599	0.0354242		ENSGALG00000039168	-1.69621	4.84583	29.6776	0.000715595	0.0145581		ENSGALG00000003256	1.35755	6.02382	47.2777	0.000134367	0.00273356
ENSGALG00000031524	5.28668	2.42375	93.9308	1.68e-05	0.000342115		ENSGALG00000045584	-11.7198	6.41965	30.7677	0.00104515	0.0212178		ENSGALG00000016805	8.98772	0.240144	42.2082	0.0017497	0.0354242		ENSGALG00000048343	-3.37584	5.87142	29.6278	0.000719349	0.0146145		ENSGALG00000041687	2.14512	9.36224	47.2452	0.000134686	0.00273529
ENSGALG00000001449	-8.4276	9.3679	93.8162	1.69e-05	0.00034312		ENSGALG00000026360	-4.40352	1.92482	30.7614	0.00104574	0.0212178		ENSGALG00000008230	1.19804	6.00367	25.5333	0.00175229	0.0354242		ENSGALG00000036346	5.53334	9.34342	29.6154	0.000720289	0.0146145		ENSGALG00000033593	2.86974	4.96415	47.2251	0.000134883	0.00273529
ENSGALG00000004538	-5.904	6.74179	93.7684	1.69e-05	0.000343273		ENSGALG00000000999	2.02894	5.19836	30.6823	0.00105328	0.0213359		ENSGALG00000035047	-2.31899	2.83617	25.5168	0.00175535	0.0354242		ENSGALG00000003163	-2.33718	5.42923	29.6009	0.000721388	0.0146168		ENSGALG00000012857	-3.07905	3.59662	47.2141	0.000134991	0.00273529
ENSGALG00000000803	12.6708	3.71223	194.877	1.7e-05	0.000343711		ENSGALG00000052445	8.86999	-0.0488007	53.2905	0.00105543	0.0213359		ENSGALG00000014387	1.45797	5.45957	25.5095	0.00175671	0.0354242		ENSGALG00000008713	1.39546	5.96405	29.5877	0.000722386	0.0146168		ENSGALG00000029794	-2.33686	2.92783	47.1647	0.000135479	0.0027406
ENSGALG00000004707	1.91119	7.43007	93.5693	1.71e-05	0.000344851		ENSGALG00000014716	-2.84877	5.36479	30.6563	0.00105577	0.0213359		ENSGALG00000038760	3.56256	1.92437	25.4976	0.00175892	0.0354242		ENSGALG00000038721	-1.48435	7.09146	29.5703	0.000723711	0.0146168		ENSGALG00000031565	5.40254	3.59471	47.151	0.000135614	0.0027406
ENSGALG00000009800	-1.90062	5.34147	93.5385	1.71e-05	0.000344851		ENSGALG00000023780	-9.29716	0.375876	53.1995	0.00105932	0.0213702		ENSGALG00000008707	1.41432	6.37311	25.4973	0.00175897	0.0354242		ENSGALG00000000220	-1.72521	7.16335	29.5632	0.000724253	0.0146168		ENSGALG00000004526	5.43302	4.53863	47.1025	0.000136097	0.00274669
ENSGALG00000000875	1.55093	5.52329	93.4385	1.72e-05	0.000345684		ENSGALG00000015977	2.88111	6.58557	30.6018	0.00106102	0.0213702		ENSGALG00000052393	8.6823	-0.0455698	42.0966	0.0017595	0.0354242		ENSGALG00000026302	-1.09153	8.49965	29.5326	0.000726587	0.0146424		ENSGALG00000011680	1.85385	4.67143	47.0806	0.000136314	0.00274744
ENSGALG00000026203	2.2247	6.25783	93.2424	1.73e-05	0.00034777		ENSGALG00000043676	2.39474	2.51806	30.5905	0.00106211	0.0213702		ENSGALG00000032974	-4.98766	6.9065	25.4782	0.00176254	0.0354242		ENSGALG00000012505	3.05159	2.5111	29.5214	0.000727449	0.0146424		ENSGALG00000010805	-1.50355	6.5379	47.024	0.00013688	0.00275519
ENSGALG00000016810	5.98719	3.37593	93.1999	1.73e-05	0.000347863		ENSGALG00000012244	1.80691	7.06061	30.5146	0.00106948	0.0213702		ENSGALG00000016764	1.64367	8.39132	25.4576	0.00176638	0.0354242		ENSGALG00000012849	-1.63809	6.38625	29.4625	0.000731981	0.0147076		ENSGALG00000009801	-3.4029	2.85626	47.0044	0.000137077	0.00275549
ENSGALG00000010533	-5.30092	6.06832	93.0706	1.74e-05	0.000349094		ENSGALG00000016881	-7.63555	2.04851	30.5002	0.00107089	0.0213702		ENSGALG00000002542	-1.18937	5.55946	25.4299	0.00177158	0.0354242		ENSGALG00000037443	-1.67043	4.88076	29.4542	0.000732622	0.0147076		ENSGALG00000038599	2.11213	5.33448	46.8771	0.000138361	0.00277765
ENSGALG00000002452	2.57121	5.4247	92.9012	1.75e-05	0.00035086		ENSGALG00000003987	4.03741	6.71122	30.4951	0.00107139	0.0213702		ENSGALG00000017075	-3.68555	5.06393	25.4246	0.00177257	0.0354242		ENSGALG00000003794	-1.06029	6.19469	29.4242	0.000734945	0.0147254		ENSGALG00000007431	-2.88757	2.77372	46.7668	0.000139488	0.00279589
ENSGALG00000002763	-5.89759	7.23548	92.7493	1.76e-05	0.000352149		ENSGALG00000032903	-6.38281	3.15194	30.4714	0.00107371	0.0213702		ENSGALG00000034132	2.18904	5.1008	25.4033	0.00177659	0.0354242		ENSGALG00000036504	8.70527	-0.0235953	43.9099	0.000735444	0.0147254		ENSGALG00000045246	1.31298	5.78767	46.7522	0.000139638	0.00279589
ENSGALG00000007125	-3.41962	6.7315	92.7011	1.76e-05	0.000352149		ENSGALG00000008314	1.5975	8.01907	30.4711	0.00107374	0.0213702		ENSGALG00000027147	3.38689	1.07211	25.3937	0.0017784	0.0354242		ENSGALG00000000726	-0.946654	7.41439	29.3727	0.000738965	0.0147599		ENSGALG00000021340	-2.35616	3.07314	46.715	0.00014002	0.00279777
ENSGALG00000007711	-1.61854	9.58186	92.665	1.77e-05	0.000352149		ENSGALG00000032335	2.97325	9.39974	30.4668	0.00107416	0.0213702		ENSGALG00000044064	-2.34528	5.05775	25.3933	0.00177847	0.0354242		ENSGALG00000005932	8.86122	0.119793	43.7972	0.000740257	0.0147599		ENSGALG00000009653	-1.62131	5.58846	46.7073	0.0001401	0.00279777
ENSGALG00000007157	-2.86488	4.18993	92.635	1.77e-05	0.000352149		ENSGALG00000037929	-9.64327	0.705552	52.8437	0.00107472	0.0213702		ENSGALG00000049967	8.25995	-0.432649	41.846	0.00178179	0.0354242		ENSGALG00000034610	0.916017	6.91971	29.3525	0.000740542	0.0147599		ENSGALG00000044574	2.01641	5.05151	46.6728	0.000140457	0.00280121
ENSGALG00000028373	11.0593	2.12083	191.981	1.77e-05	0.000352149		ENSGALG00000005257	-6.65558	5.0963	30.4449	0.00107632	0.0213702		ENSGALG00000051934	8.03318	-0.636894	41.8249	0.00178369	0.0354242		ENSGALG00000032250	-2.19634	3.22099	29.346	0.000741055	0.0147599		ENSGALG00000015656	2.92812	6.34128	46.6492	0.000140702	0.00280241
ENSGALG00000008043	13.3996	4.43715	191.719	1.77e-05	0.000352974		ENSGALG00000007045	-7.8915	2.97355	30.4444	0.00107636	0.0213702		ENSGALG00000031917	-2.20011	5.31702	25.3646	0.00178391	0.0354242		ENSGALG00000053073	1.43813	4.81351	29.3194	0.000743145	0.0147822		ENSGALG00000001863	6.36851	2.51931	46.6266	0.000140936	0.0028034
ENSGALG00000051146	-2.47371	7.87925	92.4873	1.78e-05	0.000353114		ENSGALG00000039193	-4.23813	6.9914	30.4264	0.00107814	0.0213702		ENSGALG00000016890	-3.19705	4.30841	25.3453	0.00178757	0.0354242		ENSGALG00000003433	3.06845	4.99118	29.2853	0.000745837	0.0148163		ENSGALG00000009700	-2.86544	6.33112	46.5419	0.00014182	0.0028173
ENSGALG00000027415	-3.60907	7.20688	92.3496	1.79e-05	0.000353162		ENSGALG00000010291	-1.54026	5.02234	30.4123	0.00107953	0.0213702		ENSGALG00000054944	-3.04638	4.71751	25.3441	0.00178781	0.0354242		ENSGALG00000011358	2.1854	6.32557	29.2469	0.000748881	0.0148449		ENSGALG00000041228	5.74416	6.39831	46.4254	0.000143046	0.00283796
ENSGALG00000005467	11.5565	2.60933	191.142	1.79e-05	0.000353162		ENSGALG00000014166	-1.60454	4.86373	30.4092	0.00107984	0.0213702		ENSGALG00000040159	8.55926	-0.158591	41.7656	0.00178903	0.0354242		ENSGALG00000002500	-1.37766	5.98377	29.2316	0.000750099	0.0148449		ENSGALG00000012055	-2.16022	2.47489	46.3849	0.000143476	0.00284029
ENSGALG00000034905	-4.29449	4.98938	92.3104	1.79e-05	0.000353162		ENSGALG00000031375	2.53983	4.51747	30.3927	0.00108147	0.0213702		ENSGALG00000016543	-4.11094	4.4641	25.3291	0.00179066	0.0354242		ENSGALG00000009031	-1.49239	6.57096	29.2303	0.000750204	0.0148449		ENSGALG00000030941	3.42977	6.36002	46.3705	0.00014363	0.00284029
ENSGALG00000002599	2.30087	4.4614	92.2757	1.79e-05	0.000353162		ENSGALG00000012761	-11.1009	2.12415	52.6815	0.00108185	0.0213702		ENSGALG00000044018	1.85017	4.90926	25.3094	0.00179442	0.0354242		ENSGALG00000005622	-1.07823	8.20565	29.1825	0.00075403	0.0148821		ENSGALG00000010428	-1.08185	6.62536	46.3301	0.000144061	0.00284029
ENSGALG00000039498	1.92459	4.68114	92.265	1.79e-05	0.000353162		ENSGALG00000016992	-10.8686	1.89639	52.6493	0.00108327	0.0213702		ENSGALG00000033304	3.20069	5.39236	25.307	0.00179487	0.0354242		ENSGALG00000036686	-4.39838	7.88876	29.1667	0.000755295	0.0148821		ENSGALG00000033351	-5.54898	6.63966	46.3289	0.000144073	0.00284029
ENSGALG00000009525	2.54615	5.03999	92.2505	1.79e-05	0.000353162		ENSGALG00000009538	5.05596	10.2347	30.3553	0.00108518	0.0213702		ENSGALG00000055033	8.7749	0.0419323	41.6695	0.00179774	0.0354349		ENSGALG00000017220	-1.04181	6.05272	29.1601	0.000755824	0.0148821		ENSGALG00000049976	2.42375	4.91148	46.3266	0.000144098	0.00284029
ENSGALG00000018803	-4.21773	4.21146	92.223	1.8e-05	0.000353162		ENSGALG00000042137	2.08915	6.27485	30.3512	0.00108559	0.0213702		ENSGALG00000050535	8.76429	0.0307805	41.6383	0.00180058	0.0354449		ENSGALG00000029652	1.01582	5.59591	29.1331	0.000758001	0.0148821		ENSGALG00000014514	-1.85958	4.50849	46.2612	0.000144799	0.0028504
ENSGALG00000009453	-1.54266	6.86821	92.2085	1.8e-05	0.000353162		ENSGALG00000031360	6.3943	10.2445	30.3128	0.00108943	0.0214179		ENSGALG00000052340	7.71427	-0.915589	41.5625	0.00180751	0.0355353		ENSGALG00000027173	2.44163	4.9769	29.132	0.000758089	0.0148821		ENSGALG00000029102	-1.33057	5.51942	46.2317	0.000145116	0.00285295
ENSGALG00000010375	12.0105	3.05762	190.685	1.8e-05	0.000353498		ENSGALG00000049499	3.3941	2.92386	30.2657	0.00109414	0.0214344		ENSGALG00000006120	2.39252	2.84531	25.1457	0.00182607	0.0358538		ENSGALG00000001944	1.2964	4.51848	29.1249	0.00075867	0.0148821		ENSGALG00000012790	-2.22343	8.95023	46.1697	0.000145787	0.00286204
ENSGALG00000007703	7.43915	4.22868	92.0569	1.81e-05	0.000354281		ENSGALG00000010270	1.35597	5.84353	30.2643	0.00109428	0.0214344		ENSGALG00000016273	9.34347	0.577699	41.3215	0.0018298	0.0358805		ENSGALG00000052452	-3.21166	1.70375	29.1215	0.000758942	0.0148821		ENSGALG00000008160	1.40429	6.27166	46.1542	0.000145955	0.00286204
ENSGALG00000034584	4.85288	4.62764	91.8541	1.82e-05	0.000356275		ENSGALG00000029354	-10.3431	1.38188	52.3672	0.00109585	0.0214344		ENSGALG00000052261	2.36156	4.45068	25.0891	0.00183718	0.0359771		ENSGALG00000014798	-1.46697	5.07999	29.0955	0.000761051	0.0149014		ENSGALG00000046550	-4.40544	2.51836	46.1248	0.000146275	0.00286461
ENSGALG00000008620	-1.52518	8.24401	91.8412	1.82e-05	0.000356275		ENSGALG00000019147	-9.60429	0.668195	52.3659	0.00109591	0.0214344		ENSGALG00000009581	1.31417	6.57618	25.0762	0.00183972	0.0359771		ENSGALG00000012791	3.86035	3.07608	29.0852	0.000761884	0.0149014		ENSGALG00000035476	-3.06216	2.78795	46.087	0.000146688	0.00286537
ENSGALG00000053371	-3.90891	7.15946	91.609	1.84e-05	0.000358976		ENSGALG00000016059	-3.2722	3.66053	30.2276	0.00109798	0.0214473		ENSGALG00000021772	4.3906	1.88408	25.0656	0.00184182	0.0359771		ENSGALG00000035629	1.64334	5.03348	29.0074	0.000768239	0.0149846		ENSGALG00000008436	-1.60643	6.55328	46.0867	0.000146691	0.00286537
ENSGALG00000000607	-5.24782	2.08298	91.5458	1.84e-05	0.000359379		ENSGALG00000005378	1.63786	6.28671	30.2019	0.00110059	0.0214594		ENSGALG00000006174	-5.45026	5.35134	25.0516	0.00184459	0.035985		ENSGALG00000051389	9.14971	0.389101	43.1553	0.000768495	0.0149846		ENSGALG00000047924	-1.59776	5.37982	46.0511	0.00014708	0.00286929
ENSGALG00000019397	-2.84143	4.63634	91.403	1.85e-05	0.000360879		ENSGALG00000009381	-1.79861	6.28554	30.1749	0.00110332	0.0214594		ENSGALG00000019228	2.62516	4.89474	25.0201	0.00185085	0.0360607		ENSGALG00000054031	8.76303	0.0304974	43.1419	0.000769097	0.0149846		ENSGALG00000031663	1.60954	5.81166	45.9763	0.000147903	0.00288164
ENSGALG00000006233	-2.13478	7.54102	91.2991	1.86e-05	0.000361851		ENSGALG00000010315	2.03329	5.71516	30.1676	0.00110406	0.0214594		ENSGALG00000051674	-1.90092	4.66114	24.9943	0.00185599	0.0361145		ENSGALG00000034067	-4.81367	7.86623	28.9663	0.000771629	0.0150147		ENSGALG00000010718	5.30487	3.04693	45.9151	0.000148581	0.00288665
ENSGALG00000039811	-1.66459	5.17287	91.1654	1.87e-05	0.00036324		ENSGALG00000009608	1.42611	5.52512	30.1431	0.00110656	0.0214594		ENSGALG00000004597	-2.08687	3.99839	24.9768	0.0018595	0.0361365		ENSGALG00000007490	-1.11626	5.72379	28.9046	0.000776746	0.0150949		ENSGALG00000002709	-1.24415	7.00205	45.9097	0.000148641	0.00288665
ENSGALG00000007162	-1.90394	7.44519	91.1124	1.87e-05	0.000363514		ENSGALG00000003261	-9.34987	8.37909	30.1402	0.00110686	0.0214594		ENSGALG00000016506	1.70962	6.80507	24.9524	0.00186438	0.0361851		ENSGALG00000012145	9.10645	0.347559	42.9233	0.000779057	0.0151205		ENSGALG00000035007	1.67081	5.48706	45.9017	0.00014873	0.00288665
ENSGALG00000014011	8.4961	3.34399	91.0442	1.88e-05	0.000363679		ENSGALG00000042336	8.99167	0.0647933	52.1195	0.00110707	0.0214594		ENSGALG00000041400	7.98421	-0.680242	40.7288	0.0018863	0.036389		ENSGALG00000006856	1.05754	8.31924	28.8095	0.000784717	0.0151899		ENSGALG00000012952	1.36589	8.55176	45.7807	0.000150084	0.00290921
ENSGALG00000030376	-1.87392	6.90239	91.0339	1.88e-05	0.000363679		ENSGALG00000008122	-1.24308	6.66207	30.0836	0.00111266	0.0215193		ENSGALG00000010158	-3.49677	5.9701	24.8348	0.00188821	0.036389		ENSGALG00000041112	-1.33296	7.57143	28.8042	0.000785161	0.0151899		ENSGALG00000040342	-3.43699	3.07648	45.6773	0.000151252	0.00292813
ENSGALG00000002175	2.5779	4.68478	90.9724	1.88e-05	0.000364073		ENSGALG00000031928	1.65213	5.84379	30.0803	0.00111299	0.0215193		ENSGALG00000017248	-2.72795	5.41427	24.8307	0.00188904	0.036389		ENSGALG00000006420	-1.21573	6.62702	28.7798	0.000787227	0.0151899		ENSGALG00000044599	-3.22337	2.74162	45.6065	0.000152059	0.00293785
ENSGALG00000036796	3.40368	4.59716	90.8847	1.89e-05	0.00036473		ENSGALG00000008081	1.43904	5.01354	30.0447	0.00111666	0.0215628		ENSGALG00000050122	8.2307	-0.458031	40.6697	0.00189208	0.036389		ENSGALG00000047365	8.99315	0.241733	42.7322	0.000787907	0.0151899		ENSGALG00000010286	1.29389	7.56273	45.5993	0.000152141	0.00293785
ENSGALG00000037852	-2.60101	7.4884	90.8593	1.89e-05	0.00036473		ENSGALG00000015301	1.96945	8.1916	30.0196	0.00111926	0.0215856		ENSGALG00000049574	-6.30829	3.14853	24.8011	0.0018951	0.036389		ENSGALG00000049277	8.65302	-0.0705127	42.7186	0.000788542	0.0151899		ENSGALG00000011838	1.98349	3.08682	45.5621	0.000152567	0.00294234
ENSGALG00000001115	12.4438	3.48715	186.957	1.9e-05	0.000364909		ENSGALG00000006856	2.60166	9.7649	29.996	0.00112171	0.0215867		ENSGALG00000008861	3.11513	1.67251	24.7771	0.00190004	0.036389		ENSGALG00000025810	1.63046	5.82594	28.7633	0.000788629	0.0151899		ENSGALG00000004852	-4.24564	3.87805	45.5067	0.000153205	0.00295058
ENSGALG00000043572	1.94636	4.92187	90.7519	1.9e-05	0.000364909		ENSGALG00000006309	2.57317	10.4186	29.9916	0.00112216	0.0215867		ENSGALG00000002771	-4.75502	6.30766	24.7671	0.0019021	0.036389		ENSGALG00000005897	1.54495	5.66141	28.7159	0.00079266	0.0152482		ENSGALG00000036064	-1.42053	5.07307	45.4913	0.000153383	0.00295058
ENSGALG00000036807	-1.83236	4.8645	90.6744	1.9e-05	0.000364909		ENSGALG00000002087	-1.90789	4.44371	29.9691	0.00112451	0.0216045		ENSGALG00000000657	1.52262	6.89056	24.7585	0.00190388	0.036389		ENSGALG00000041790	1.64759	4.31923	28.6895	0.000794926	0.0152724		ENSGALG00000043938	-2.52794	3.53818	45.396	0.00015449	0.00296349
ENSGALG00000005478	-1.86435	5.02046	90.6615	1.91e-05	0.000364909		ENSGALG00000008537	-3.46546	4.09518	29.9233	0.00112928	0.0216689		ENSGALG00000006378	-1.81312	6.32588	24.7517	0.00190528	0.036389		ENSGALG00000021231	-1.0272	6.48017	28.6583	0.000797604	0.0153045		ENSGALG00000040367	10.385	1.46578	72.6332	0.000154684	0.00296349
ENSGALG00000006434	2.72042	4.1838	90.654	1.91e-05	0.000364909		ENSGALG00000003433	-4.47712	5.44429	29.8893	0.00113286	0.0216898		ENSGALG00000047664	-1.9107	6.72867	24.7468	0.00190628	0.036389		ENSGALG00000008080	3.17968	2.92783	28.6401	0.000799172	0.0153153		ENSGALG00000011918	1.56515	5.0956	45.3701	0.000154792	0.00296349
ENSGALG00000054256	3.48316	2.70255	90.6491	1.91e-05	0.000364909		ENSGALG00000033510	-6.64346	2.16252	29.8858	0.00113323	0.0216898		ENSGALG00000051563	9.62735	0.849512	40.4538	0.00191337	0.036389		ENSGALG00000055120	8.82838	0.0891931	42.3579	0.000805643	0.015402		ENSGALG00000052375	-3.98253	1.60156	45.3665	0.000154834	0.00296349
ENSGALG00000039696	-5.7796	5.20268	90.5903	1.91e-05	0.000365275		ENSGALG00000033880	-5.53557	3.05776	29.831	0.00113901	0.0217263		ENSGALG00000029083	8.61021	-0.110653	40.4335	0.00191539	0.036389		ENSGALG00000007867	-3.52412	3.30823	28.5646	0.000805725	0.015402		ENSGALG00000000606	2.34307	6.20751	45.3306	0.000155254	0.00296779
ENSGALG00000011914	4.01797	4.94524	90.3467	1.93e-05	0.000368259		ENSGALG00000030677	-8.43605	3.21147	29.8283	0.0011393	0.0217263		ENSGALG00000009463	1.31142	5.56459	24.6888	0.00191833	0.036389		ENSGALG00000015624	-2.08977	10.3205	28.5055	0.000810901	0.0154815		ENSGALG00000008477	1.37541	6.36089	45.3027	0.000155582	0.00297032
ENSGALG00000031996	-4.10936	3.38878	90.2141	1.94e-05	0.000369685		ENSGALG00000006378	-1.94251	5.91645	29.8271	0.00113943	0.0217263		ENSGALG00000025747	-1.50616	4.24492	24.6815	0.00191985	0.036389		ENSGALG00000034303	-1.62655	3.63723	28.488	0.000812443	0.0154915		ENSGALG00000000607	7.03815	1.89375	45.2057	0.000156729	0.00298847
ENSGALG00000000824	11.5158	2.56923	185.274	1.94e-05	0.000370323		ENSGALG00000015293	-10.6964	1.72702	51.2718	0.00114674	0.0218347		ENSGALG00000049067	-6.25659	2.30418	24.6437	0.00192776	0.036389		ENSGALG00000005796	-1.06506	7.48801	28.4672	0.000814281	0.0155071		ENSGALG00000031248	2.21258	3.82031	45.1683	0.000157174	0.00299118
ENSGALG00000040651	-2.48265	7.85775	90.0645	1.95e-05	0.000370899		ENSGALG00000008656	3.80662	4.26177	29.7468	0.00114799	0.0218347		ENSGALG00000011098	1.10786	5.76796	24.6366	0.00192926	0.036389		ENSGALG00000016906	9.17145	0.411952	42.1284	0.000816786	0.0155353		ENSGALG00000038783	1.18722	5.36537	45.149	0.000157403	0.00299118
ENSGALG00000015331	-1.485	7.26749	89.8118	1.97e-05	0.000373854		ENSGALG00000004569	-5.11836	4.41533	29.6562	0.00115773	0.0219476		ENSGALG00000048529	7.94317	-0.716988	40.2914	0.00192963	0.036389		ENSGALG00000041838	8.90925	0.163927	42.1067	0.000817847	0.015536		ENSGALG00000036796	-2.18102	3.36328	45.1441	0.000157462	0.00299118
ENSGALG00000040586	2.275	6.19097	89.7954	1.97e-05	0.000373854		ENSGALG00000004165	1.52936	6.73168	29.648	0.00115862	0.0219476		ENSGALG00000016803	3.53742	2.76256	24.6303	0.00193059	0.036389		ENSGALG00000001726	-0.933529	6.0233	28.4028	0.000819996	0.0155574		ENSGALG00000030542	-1.90759	6.20811	45.1085	0.000157888	0.00299553
ENSGALG00000004687	5.25869	3.23679	89.7204	1.98e-05	0.000374475		ENSGALG00000033379	-2.21692	2.97205	29.6439	0.00115906	0.0219476		ENSGALG00000054436	8.48436	-0.22633	40.2815	0.00193063	0.036389		ENSGALG00000045846	1.38761	4.45679	28.3442	0.000825248	0.0156375		ENSGALG00000027932	-1.44103	3.72838	45.0453	0.000158648	0.0030062
ENSGALG00000044985	5.10381	2.39259	89.6109	1.98e-05	0.000375453		ENSGALG00000041732	1.9046	4.80657	29.6203	0.00116162	0.0219476		ENSGALG00000008983	1.15784	6.05236	24.6197	0.00193281	0.036389		ENSGALG00000017136	8.53133	-0.18134	41.8931	0.000828425	0.0156782		ENSGALG00000046727	-2.50186	2.36784	44.9753	0.000159495	0.00301184
ENSGALG00000012246	1.50799	8.00973	89.5893	1.99e-05	0.000375453		ENSGALG00000001956	-4.65313	4.18337	29.6095	0.0011628	0.0219476		ENSGALG00000007706	7.9098	-0.74637	40.2347	0.00193535	0.036389		ENSGALG00000049674	8.79188	0.0577264	41.8436	0.000830905	0.0157055		ENSGALG00000041884	1.66832	5.81607	44.9635	0.000159638	0.00301184
ENSGALG00000012220	2.46476	5.11594	89.0632	2.03e-05	0.00038276		ENSGALG00000049027	-2.51684	3.76483	29.5932	0.00116458	0.0219476		ENSGALG00000037369	2.6291	3.69388	24.6035	0.00193623	0.036389		ENSGALG00000016185	-2.82861	3.40082	28.2574	0.000833103	0.0157093		ENSGALG00000047968	-7.03301	1.40217	44.9624	0.000159651	0.00301184
ENSGALG00000006309	-2.96307	10.4629	88.9474	2.04e-05	0.000383483		ENSGALG00000002461	-11.5383	2.55626	50.8925	0.00116516	0.0219476		ENSGALG00000027838	1.82875	6.97067	24.5948	0.00193807	0.036389		ENSGALG00000050928	8.52844	-0.182942	41.7833	0.000833938	0.0157093		ENSGALG00000007048	1.26483	5.46143	44.9552	0.000159738	0.00301184
ENSGALG00000005011	5.98095	4.01834	88.9414	2.04e-05	0.000383483		ENSGALG00000015030	2.50211	8.93397	29.5789	0.00116614	0.0219476		ENSGALG00000034948	-4.80361	4.38174	24.5778	0.00194166	0.036389		ENSGALG00000053153	8.80381	0.0672567	41.778	0.000834205	0.0157093		ENSGALG00000003727	-2.55813	3.04428	44.9273	0.000160078	0.00301451
ENSGALG00000034534	3.7964	4.16903	88.92	2.04e-05	0.000383483		ENSGALG00000007025	-8.22437	3.00336	29.5718	0.00116692	0.0219476		ENSGALG00000008602	9.05831	0.306898	40.1707	0.00194183	0.036389		ENSGALG00000035596	1.7921	4.61499	28.1499	0.000842952	0.0158385		ENSGALG00000001733	-1.11408	5.9817	44.8806	0.00016065	0.00301856
ENSGALG00000036645	6.49825	4.64369	88.8785	2.04e-05	0.000383557		ENSGALG00000047289	-6.05934	5.28509	29.5049	0.00117426	0.0220392		ENSGALG00000005978	7.23967	2.78079	24.5759	0.00194206	0.036389		ENSGALG00000027991	1.59797	4.7909	28.1426	0.000843623	0.0158385		ENSGALG00000006802	2.43781	4.47289	44.8692	0.000160788	0.00301856
ENSGALG00000002536	-2.11991	7.43525	88.8446	2.04e-05	0.000383557		ENSGALG00000006642	-10.4718	1.50757	50.6996	0.00117469	0.0220392		ENSGALG00000016329	1.85313	7.6869	24.5655	0.00194427	0.036389		ENSGALG00000011209	-0.971018	7.87393	28.1365	0.00084419	0.0158385		ENSGALG00000005249	1.63139	7.12494	44.8432	0.000161108	0.00301856
ENSGALG00000005725	8.65695	3.50277	88.8205	2.05e-05	0.000383557		ENSGALG00000043052	-10.6867	1.71747	50.6677	0.00117628	0.0220418		ENSGALG00000012712	1.62616	5.37285	24.5635	0.0019447	0.036389		ENSGALG00000007945	6.36765	1.29236	28.1031	0.000847292	0.0158718		ENSGALG00000016673	-2.33738	4.69302	44.8423	0.000161119	0.00301856
ENSGALG00000033730	-2.37618	4.88267	88.6996	2.06e-05	0.000384478		ENSGALG00000047355	6.33182	1.28331	29.454	0.00117989	0.0220568		ENSGALG00000050066	8.07048	-0.603096	40.1334	0.00194562	0.036389		ENSGALG00000017128	1.38755	5.50205	28.0655	0.000850796	0.0158718		ENSGALG00000039985	-3.03057	2.97662	44.8287	0.000161287	0.00301856
ENSGALG00000014668	-2.19849	9.30419	88.6967	2.06e-05	0.000384478		ENSGALG00000016595	2.65257	7.30725	29.446	0.00118078	0.0220568		ENSGALG00000014762	9.07141	0.319009	40.1041	0.00194861	0.036389		ENSGALG00000051264	6.47897	1.39969	28.0627	0.000851053	0.0158718		ENSGALG00000008172	1.2828	7.67794	44.784	0.000161838	0.00302516
ENSGALG00000054345	-3.33762	3.27775	88.5704	2.07e-05	0.000385915		ENSGALG00000021143	-10.6826	1.71366	50.5578	0.00118176	0.0220568		ENSGALG00000034574	4.12059	2.35418	24.5422	0.00194922	0.036389		ENSGALG00000015466	8.50062	-0.20972	41.4458	0.000851185	0.0158718		ENSGALG00000040152	-1.4654	4.81623	44.7363	0.000162429	0.00303247
ENSGALG00000051142	12.164	3.20958	181.006	2.07e-05	0.000385918		ENSGALG00000007337	-2.59256	3.70125	29.4187	0.00118382	0.0220568		ENSGALG00000001942	1.23077	5.93087	24.53	0.00195182	0.036389		ENSGALG00000049052	-2.53007	11.573	28.0511	0.000852137	0.0158718		ENSGALG00000040397	-3.26278	2.14715	44.7039	0.000162831	0.00303626
ENSGALG00000004491	-7.29117	3.14134	88.3508	2.09e-05	0.000388252		ENSGALG00000008385	2.1733	4.68018	29.414	0.00118433	0.0220568		ENSGALG00000048759	-4.18295	4.56598	24.5173	0.00195454	0.036389		ENSGALG00000003434	-1.73059	5.48082	28.038	0.000853371	0.0158718		ENSGALG00000037603	1.72199	9.29808	44.6712	0.00016324	0.00304014
ENSGALG00000015326	-1.73443	9.34787	88.309	2.09e-05	0.000388252		ENSGALG00000025945	-8.08339	5.06284	29.3675	0.00118953	0.0221265		ENSGALG00000032403	7.78974	-0.851698	40.029	0.0019563	0.036389		ENSGALG00000027247	5.24786	3.72872	28.0068	0.000856301	0.0158718		ENSGALG00000006639	-5.83144	2.07036	44.623	0.000163843	0.00304698
ENSGALG00000013031	-1.52801	6.59901	88.2926	2.09e-05	0.000388252		ENSGALG00000041422	-1.73178	6.44464	29.341	0.00119252	0.0221472		ENSGALG00000047896	7.78705	-0.852393	39.9558	0.00196384	0.0364403		ENSGALG00000002701	1.2315	7.15668	27.9969	0.000857233	0.0158718		ENSGALG00000022733	3.03291	1.83861	44.6037	0.000164086	0.00304698
ENSGALG00000028683	-1.56468	7.52869	88.1973	2.1e-05	0.000389238		ENSGALG00000013073	-11.312	2.33295	50.2881	0.00119539	0.0221472		ENSGALG00000051984	2.97713	6.91865	24.4641	0.00196594	0.0364403		ENSGALG00000003584	1.8443	8.27375	27.9924	0.000857662	0.0158718		ENSGALG00000007766	3.77012	6.66878	44.5939	0.000164209	0.00304698
ENSGALG00000023898	3.64554	3.62768	88.1003	2.11e-05	0.000390256		ENSGALG00000014585	-9.40933	4.93508	29.3081	0.00119623	0.0221472		ENSGALG00000029766	-2.34289	6.99569	24.4608	0.00196666	0.0364403		ENSGALG00000039589	1.51962	3.60946	27.9905	0.000857839	0.0158718		ENSGALG00000003977	1.10443	5.88484	44.4951	0.00016546	0.00306274
ENSGALG00000011571	2.86349	5.85971	88.0606	2.11e-05	0.000390393		ENSGALG00000038494	-2.84162	3.45787	29.3059	0.00119648	0.0221472		ENSGALG00000050207	-3.66203	4.50597	24.4314	0.001973	0.0364403		ENSGALG00000014711	2.30235	3.89584	27.9888	0.000858003	0.0158718		ENSGALG00000028608	-1.85826	2.97316	44.4949	0.000165461	0.00306274
ENSGALG00000026187	11.2031	2.26171	179.528	2.12e-05	0.00039111		ENSGALG00000015511	-2.11837	5.16847	29.2879	0.00119851	0.0221578		ENSGALG00000042814	1.52142	7.58534	24.4304	0.00197323	0.0364403		ENSGALG00000004503	1.88009	2.92462	27.9835	0.000858498	0.0158718		ENSGALG00000015026	-2.07207	4.17619	44.4726	0.000165745	0.00306427
ENSGALG00000014152	-1.89512	5.20923	87.9278	2.12e-05	0.000391264		ENSGALG00000015103	2.24113	5.19238	29.2303	0.00120506	0.0222518		ENSGALG00000037935	-2.08921	5.67981	24.4294	0.00197344	0.0364403		ENSGALG00000041078	1.65508	5.4179	27.9607	0.000860662	0.0158827		ENSGALG00000015480	-1.49877	6.69481	44.4094	0.000166553	0.00307546
ENSGALG00000031754	-3.80451	3.95903	87.883	2.12e-05	0.000391264		ENSGALG00000004621	-2.86595	5.05733	29.1736	0.00121154	0.0222746		ENSGALG00000005397	1.43873	6.38642	24.4161	0.00197632	0.0364456		ENSGALG00000039587	8.53522	-0.176594	41.2544	0.000861181	0.0158827		ENSGALG00000016202	-2.17215	2.46312	44.3407	0.000167436	0.00308142
ENSGALG00000002458	1.90459	6.39256	87.8814	2.12e-05	0.000391264		ENSGALG00000016779	2.36194	5.98853	29.1669	0.00121231	0.0222746		ENSGALG00000001905	1.40045	5.18915	24.394	0.0019811	0.0364456		ENSGALG00000007160	2.71312	2.99868	27.9036	0.000866094	0.0159371		ENSGALG00000035950	-5.45566	2.03188	44.339	0.000167458	0.00308142
ENSGALG00000012709	-3.0645	6.19343	87.7036	2.14e-05	0.000393462		ENSGALG00000015264	-5.41769	4.67682	29.1666	0.00121235	0.0222746		ENSGALG00000053250	-1.60629	6.89482	24.3707	0.00198619	0.0364456		ENSGALG00000016708	1.16211	5.39484	27.9017	0.000866274	0.0159371		ENSGALG00000009581	-2.02781	6.8663	44.337	0.000167484	0.00308142
ENSGALG00000029694	5.20785	4.05779	87.675	2.14e-05	0.000393462		ENSGALG00000015346	-5.20438	3.35737	29.1568	0.00121347	0.0222746		ENSGALG00000047706	2.55345	3.51347	24.3695	0.00198646	0.0364456		ENSGALG00000051472	8.49752	-0.212245	41.1393	0.000867273	0.0159371		ENSGALG00000009097	-1.82441	7.39698	44.2999	0.000167963	0.0030865
ENSGALG00000037138	-2.22319	5.89153	87.623	2.15e-05	0.000393462		ENSGALG00000008355	1.2331	5.29505	29.1506	0.00121419	0.0222746		ENSGALG00000001666	1.67564	4.53413	24.3668	0.00198704	0.0364456		ENSGALG00000047077	-2.1172	7.40707	27.876	0.000868732	0.0159446		ENSGALG00000041680	2.97043	4.9474	44.269	0.000168365	0.00309014
ENSGALG00000004878	-2.26408	3.99401	87.6144	2.15e-05	0.000393462		ENSGALG00000028340	2.04468	4.51373	29.1428	0.00121508	0.0222746		ENSGALG00000052698	8.81594	0.0790604	39.7115	0.00198929	0.0364456		ENSGALG00000008040	5.19592	2.66781	27.8567	0.000870595	0.0159505		ENSGALG00000002138	3.15072	5.08374	44.2036	0.000169216	0.00310202
ENSGALG00000036443	-1.64511	5.16354	87.5878	2.15e-05	0.000393462		ENSGALG00000024335	1.13561	6.40358	29.095	0.00122061	0.0222953		ENSGALG00000005583	1.84485	4.19933	24.3456	0.00199167	0.0364456		ENSGALG00000019276	8.8621	0.120029	41.0361	0.000872781	0.0159505		ENSGALG00000034065	-1.7056	5.77149	44.1534	0.000169874	0.00311033
ENSGALG00000041977	3.92211	5.01078	87.5387	2.15e-05	0.000393757		ENSGALG00000038775	-4.81573	5.49895	29.0945	0.00122067	0.0222953		ENSGALG00000005302	2.04084	6.54567	24.3223	0.00199679	0.0364456		ENSGALG00000022926	2.52076	2.94644	27.8309	0.000873079	0.0159505		ENSGALG00000031275	1.83279	5.55608	44.0858	0.000170764	0.00312287
ENSGALG00000016917	-1.92118	4.92522	87.4534	2.16e-05	0.000394407		ENSGALG00000026507	1.34535	5.69004	29.0676	0.00122379	0.0222953		ENSGALG00000050859	8.32356	-0.374249	39.6189	0.00199907	0.0364456		ENSGALG00000033709	1.35878	6.54894	27.8291	0.000873253	0.0159505		ENSGALG00000001522	1.20768	5.9175	44.0656	0.000171032	0.003124
ENSGALG00000032270	2.98715	4.87754	87.4367	2.16e-05	0.000394407		ENSGALG00000012292	-8.85924	-0.0342267	49.7261	0.00122452	0.0222953		ENSGALG00000026229	1.21852	5.5731	24.3052	0.00200054	0.0364456		ENSGALG00000029244	2.28491	8.08906	27.7801	0.000877999	0.0160179		ENSGALG00000003426	2.1042	4.65783	44.0033	0.00017186	0.00313536
ENSGALG00000036873	-1.75506	6.43038	86.7	2.23e-05	0.000405699		ENSGALG00000008369	1.66351	7.92757	29.0529	0.00122551	0.0222953		ENSGALG00000049824	9.11804	0.364382	39.602	0.00200085	0.0364456		ENSGALG00000046914	8.78564	0.0495622	40.8631	0.000882124	0.0160485		ENSGALG00000000619	2.81584	4.511	43.9597	0.000172442	0.00314221
ENSGALG00000038582	1.741	6.42805	86.6177	2.23e-05	0.000406555		ENSGALG00000038708	-8.88203	-0.013994	49.6832	0.00122678	0.0222953		ENSGALG00000042664	3.76524	2.80092	24.2917	0.00200353	0.0364456		ENSGALG00000000299	9.49052	0.708812	40.857	0.000882452	0.0160485		ENSGALG00000020201	-1.59389	3.61596	43.9353	0.000172769	0.0031443
ENSGALG00000034069	2.3576	4.29045	86.4787	2.25e-05	0.000408341		ENSGALG00000040434	-3.5624	2.24902	29.0323	0.00122791	0.0222953		ENSGALG00000033408	3.03264	3.79251	24.284	0.00200524	0.0364456		ENSGALG00000046125	-1.29846	6.20774	27.7305	0.000882844	0.0160485		ENSGALG00000040266	2.15669	3.53306	43.9203	0.000172971	0.0031443
ENSGALG00000012052	1.59012	6.49971	86.3136	2.26e-05	0.000410108		ENSGALG00000004167	-10.2976	1.3377	49.6382	0.00122917	0.0222953		ENSGALG00000028666	9.72006	0.939737	39.5413	0.0020073	0.0364456		ENSGALG00000014859	-1.38948	3.90481	27.6847	0.00088734	0.0160974		ENSGALG00000010370	-2.07765	4.9404	43.8685	0.000173669	0.00314673
ENSGALG00000014737	1.41377	7.29915	86.312	2.26e-05	0.000410108		ENSGALG00000004364	-2.46522	3.83567	29.0102	0.0012305	0.0222953		ENSGALG00000028026	1.49007	5.19871	24.2524	0.00201222	0.0364913		ENSGALG00000021225	1.66553	5.31602	27.6708	0.000888713	0.0160974		ENSGALG00000020679	6.51791	2.1588	43.8655	0.000173709	0.00314673
ENSGALG00000001856	-2.37076	4.52267	86.2729	2.27e-05	0.000410266		ENSGALG00000014880	1.86873	7.60966	29.0069	0.00123088	0.0222953		ENSGALG00000020626	-2.67335	3.57898	24.2161	0.00202031	0.0365943		ENSGALG00000016583	1.60287	6.40907	27.6697	0.000888821	0.0160974		ENSGALG00000028290	1.84862	6.81455	43.8643	0.000173725	0.00314673
ENSGALG00000006646	1.4961	7.16356	86.1981	2.27e-05	0.000411015		ENSGALG00000037852	4.26566	7.24582	28.9717	0.00123502	0.0223436		ENSGALG00000025937	-4.19829	6.31937	24.1695	0.00203072	0.0367392		ENSGALG00000046593	3.36012	0.946204	27.6601	0.000889767	0.0160974		ENSGALG00000008957	-1.1117	5.81444	43.7826	0.000174833	0.00316302
ENSGALG00000010316	3.55805	4.38679	86.0971	2.28e-05	0.000412202		ENSGALG00000002463	1.42596	5.05458	28.943	0.0012384	0.0223723		ENSGALG00000006035	-4.05776	3.27513	24.1514	0.00203481	0.0367564		ENSGALG00000010874	-2.08356	5.61737	27.6368	0.000892078	0.01612		ENSGALG00000005295	1.46464	5.07173	43.7521	0.000175249	0.00316677
ENSGALG00000016332	4.04899	2.87067	86.0247	2.29e-05	0.000412918		ENSGALG00000001688	-1.87764	6.20018	28.9256	0.00124046	0.0223723		ENSGALG00000035769	-1.59693	5.43986	24.1438	0.00203651	0.0367564		ENSGALG00000001607	-1.22773	6.29336	27.5897	0.000896766	0.0161855		ENSGALG00000035236	1.37713	7.30769	43.6829	0.000176197	0.00318013
ENSGALG00000010934	5.51593	3.65443	85.9264	2.3e-05	0.000413569		ENSGALG00000008380	-1.5711	5.09795	28.9086	0.00124248	0.0223723		ENSGALG00000011176	2.43623	4.3168	24.119	0.00204211	0.0368111		ENSGALG00000008313	-1.65344	3.76725	27.5612	0.000899612	0.0162176		ENSGALG00000019171	1.7499	6.49135	43.6193	0.000177075	0.00318358
ENSGALG00000016770	11.6661	2.71729	174.072	2.3e-05	0.000413569		ENSGALG00000000731	-9.28054	0.359924	49.3728	0.00124336	0.0223723		ENSGALG00000003026	-1.49107	5.40367	24.109	0.00204439	0.0368111		ENSGALG00000013649	-2.1313	6.2409	27.5401	0.000901735	0.0162366		ENSGALG00000002143	1.31715	5.40412	43.6177	0.000177097	0.00318358
ENSGALG00000033535	5.62162	4.58633	85.8977	2.3e-05	0.000413569		ENSGALG00000006298	1.33966	6.60728	28.896	0.00124397	0.0223723		ENSGALG00000052239	8.18284	-0.502352	39.1121	0.00205379	0.0368931		ENSGALG00000002272	-1.63946	7.43191	27.5271	0.000903037	0.0162408		ENSGALG00000052055	-1.37003	4.87774	43.6057	0.000177264	0.00318358
ENSGALG00000038283	1.84188	5.44113	85.7514	2.31e-05	0.000415534		ENSGALG00000009677	2.45312	8.53443	28.8694	0.00124715	0.0224029		ENSGALG00000034346	-2.81081	5.69655	24.0632	0.00205479	0.0368931		ENSGALG00000012033	1.99108	4.97958	27.4942	0.000906363	0.0162813		ENSGALG00000010326	-2.17633	4.77912	43.594	0.000177425	0.00318358
ENSGALG00000037791	7.10597	3.48955	85.651	2.32e-05	0.000416472		ENSGALG00000050866	5.47854	12.1352	28.8553	0.00124883	0.0224067		ENSGALG00000051665	1.89039	5.42399	24.0569	0.00205623	0.0368931		ENSGALG00000043701	-1.86842	6.6441	27.469	0.000908923	0.0162965		ENSGALG00000013830	1.4433	4.66428	43.5822	0.00017759	0.00318358
ENSGALG00000050843	-8.66691	3.35113	85.6376	2.32e-05	0.000416472		ENSGALG00000031216	-1.58273	6.46127	28.8387	0.00125081	0.0224157		ENSGALG00000051878	8.39223	-0.313007	39.006	0.00206552	0.0368991		ENSGALG00000048674	-2.10895	5.92258	27.4648	0.00090935	0.0162965		ENSGALG00000033089	-3.78062	3.39643	43.5781	0.000177646	0.00318358
ENSGALG00000003693	-3.22251	8.95757	85.5955	2.33e-05	0.000416693		ENSGALG00000036142	-5.38328	5.63844	28.8055	0.0012548	0.022457		ENSGALG00000016279	-1.30454	5.08571	24.0133	0.00206621	0.0368991		ENSGALG00000048995	8.59254	-0.126337	40.3099	0.000912921	0.0163412		ENSGALG00000031495	1.27481	6.78596	43.5278	0.000178346	0.00318878
ENSGALG00000002001	1.78109	5.71043	85.5505	2.33e-05	0.000416963		ENSGALG00000029921	-6.146	5.67534	28.7949	0.00125607	0.022457		ENSGALG00000012265	-1.43783	5.67884	24.0114	0.00206664	0.0368991		ENSGALG00000004899	-1.09869	7.99092	27.3809	0.00091792	0.0164113		ENSGALG00000016406	-1.82705	7.28313	43.5272	0.000178355	0.00318878
ENSGALG00000050186	5.11076	2.90761	85.3807	2.35e-05	0.000419358		ENSGALG00000007334	2.2288	4.86832	28.7229	0.00126477	0.0225115		ENSGALG00000003736	1.98915	3.80875	23.9798	0.00207393	0.0368991		ENSGALG00000017052	1.36713	9.10024	27.3639	0.000919676	0.0164234		ENSGALG00000014718	-2.3681	4.38606	43.4449	0.00017951	0.00320565
ENSGALG00000014242	3.44979	3.60129	85.1955	2.37e-05	0.000422035		ENSGALG00000042199	-4.63831	3.74857	28.6925	0.00126847	0.0225115		ENSGALG00000041939	1.98677	5.51669	23.9766	0.00207467	0.0368991		ENSGALG00000042482	1.47609	7.08049	27.333	0.000922868	0.0164371		ENSGALG00000044739	5.30809	5.49744	43.4126	0.000179964	0.00321
ENSGALG00000012092	3.3037	5.34964	85.1052	2.37e-05	0.000423096		ENSGALG00000003033	-2.50899	3.99017	28.6892	0.00126887	0.0225115		ENSGALG00000026838	-2.31662	6.96482	23.964	0.00207758	0.0368991		ENSGALG00000010926	6.21195	3.37267	27.3296	0.000923222	0.0164371		ENSGALG00000032685	1.20922	7.965	43.3065	0.000181471	0.00322875
ENSGALG00000029446	8.28244	3.44746	84.8955	2.4e-05	0.000426236		ENSGALG00000007023	1.82764	7.0063	28.6888	0.00126892	0.0225115		ENSGALG00000015599	8.99765	0.249756	38.8717	0.0020805	0.0368991		ENSGALG00000013663	3.57706	2.25869	27.3115	0.000925092	0.0164371		ENSGALG00000004438	1.69682	4.65264	43.2941	0.000181647	0.00322875
ENSGALG00000017652	-3.41113	7.3122	84.8329	2.4e-05	0.000426829		ENSGALG00000004745	1.71319	6.35457	28.6885	0.00126896	0.0225115		ENSGALG00000009959	2.16256	4.39284	23.9381	0.00208359	0.0368991		ENSGALG00000012155	-3.7051	1.39051	27.3048	0.000925794	0.0164371		ENSGALG00000001058	-4.26455	2.37851	43.2937	0.000181653	0.00322875
ENSGALG00000007914	-1.86324	5.51452	84.7404	2.41e-05	0.000427455		ENSGALG00000001412	2.59681	7.38553	28.6761	0.00127047	0.0225115		ENSGALG00000039264	-3.7884	1.46245	23.9378	0.00208366	0.0368991		ENSGALG00000016878	-0.993618	7.97654	27.2999	0.000926303	0.0164371		ENSGALG00000002457	1.4215	5.67494	43.255	0.000182207	0.00323481
ENSGALG00000054831	6.2512	2.53497	84.7401	2.41e-05	0.000427455		ENSGALG00000017327	3.74422	6.7018	28.6641	0.00127194	0.0225115		ENSGALG00000030543	-3.49923	2.4285	23.9345	0.00208443	0.0368991		ENSGALG00000008198	1.42746	5.22525	27.2938	0.000926933	0.0164371		ENSGALG00000009689	-6.9552	1.6314	43.1906	0.000183134	0.00324747
ENSGALG00000036527	-6.32208	5.93094	84.6649	2.42e-05	0.000428079		ENSGALG00000009530	2.73571	2.94012	28.6542	0.00127315	0.0225115		ENSGALG00000053923	-8.41308	-0.298398	38.8145	0.00208693	0.0368991		ENSGALG00000008980	2.69296	3.71956	27.2701	0.000929409	0.0164618		ENSGALG00000006856	2.83889	9.66373	43.156	0.000183634	0.00325255
ENSGALG00000011659	-2.31968	8.22391	84.6476	2.42e-05	0.000428079		ENSGALG00000001080	4.76337	9.78236	28.6529	0.00127332	0.0225115		ENSGALG00000019175	7.80921	-0.834767	38.8109	0.00208734	0.0368991		ENSGALG00000038311	3.82729	2.69151	27.2217	0.000934489	0.0165325		ENSGALG00000029449	-1.94009	3.83217	43.0679	0.000184916	0.00326797
ENSGALG00000008980	5.76293	3.41976	84.555	2.43e-05	0.000429208		ENSGALG00000003923	-11.5908	8.54916	28.6479	0.00127393	0.0225115		ENSGALG00000042103	-4.46223	4.45605	23.9186	0.00208813	0.0368991		ENSGALG00000030569	1.89265	5.80516	27.1787	0.000939023	0.0165828		ENSGALG00000004017	-2.44783	6.06746	43.0666	0.000184935	0.00326797
ENSGALG00000011465	-1.72758	8.40993	84.5168	2.43e-05	0.000429384		ENSGALG00000016560	1.91232	6.1921	28.617	0.00127772	0.0225386		ENSGALG00000003360	2.40646	2.6456	23.8709	0.00209926	0.0369269		ENSGALG00000005670	-1.07705	7.3854	27.1668	0.000940283	0.0165828		ENSGALG00000010870	3.85333	6.93695	43.0175	0.000185653	0.00327685
ENSGALG00000040644	-3.17422	3.10771	84.4683	2.44e-05	0.000429741		ENSGALG00000039872	2.68735	7.66294	28.6104	0.00127854	0.0225386		ENSGALG00000006394	5.92916	1.31174	23.8648	0.00210071	0.0369269		ENSGALG00000013102	-1.28389	7.56954	27.1637	0.000940606	0.0165828		ENSGALG00000043018	-1.09094	6.38285	42.9552	0.000186572	0.00328924
ENSGALG00000035946	-2.43311	3.44549	84.3239	2.45e-05	0.000431544		ENSGALG00000012020	3.84797	5.63587	28.5992	0.00127991	0.0225386		ENSGALG00000003774	-1.47746	6.157	23.8623	0.00210128	0.0369269		ENSGALG00000030313	1.29562	5.97598	27.149	0.000942168	0.0165911		ENSGALG00000033408	3.34381	4.80292	42.8574	0.000188023	0.00331099
ENSGALG00000013640	4.66912	3.72419	84.3101	2.45e-05	0.000431544		ENSGALG00000015059	1.28734	5.10555	28.5491	0.00128611	0.0226216		ENSGALG00000036086	-4.06978	7.33555	23.8595	0.00210194	0.0369269		ENSGALG00000002484	2.32394	5.4644	27.1216	0.000945093	0.0166233		ENSGALG00000009373	2.27031	7.92284	42.8112	0.000188713	0.00331919
ENSGALG00000015258	-2.53669	8.67745	84.1726	2.47e-05	0.000432955		ENSGALG00000035194	-3.96159	2.01818	28.5212	0.00128958	0.02264		ENSGALG00000007579	-2.41584	2.91055	23.8555	0.00210289	0.0369269		ENSGALG00000008844	-1.35068	6.06703	27.0634	0.000951323	0.0167129		ENSGALG00000015109	2.31017	7.89136	42.7971	0.000188925	0.00331919
ENSGALG00000037423	-2.04864	5.69476	84.1568	2.47e-05	0.000432955		ENSGALG00000040275	-8.27163	3.34998	28.5167	0.00129014	0.02264		ENSGALG00000008096	1.30702	6.5141	23.8496	0.00210428	0.0369269		ENSGALG00000015464	-2.98138	7.02218	27.0443	0.000953385	0.0167129		ENSGALG00000008308	-2.38229	3.92685	42.7363	0.000189841	0.00333142
ENSGALG00000008385	-1.68383	4.8795	84.1395	2.47e-05	0.000432955		ENSGALG00000004048	-4.32068	6.34054	28.4509	0.00129837	0.0227582		ENSGALG00000034742	-1.34051	7.26881	23.8318	0.00210847	0.0369403		ENSGALG00000004741	-2.63079	3.87626	27.0397	0.000953882	0.0167129		ENSGALG00000016285	-4.43369	0.858979	42.6523	0.000191114	0.00334678
ENSGALG00000009683	1.88935	6.21733	84.1186	2.47e-05	0.000432955		ENSGALG00000050441	-10.6359	1.66775	48.3318	0.00130133	0.0227838		ENSGALG00000038467	1.60287	6.03404	23.8257	0.0021099	0.0369403		ENSGALG00000042551	-1.2641	8.00377	27.0264	0.000955317	0.0167129		ENSGALG00000007769	1.30425	4.92758	42.6495	0.000191156	0.00334678
ENSGALG00000014861	-5.05559	3.70898	84.0851	2.48e-05	0.000432955		ENSGALG00000050564	-9.89173	0.944305	48.2736	0.00130469	0.0228162		ENSGALG00000054319	2.06145	5.29225	23.7889	0.0021186	0.0369752		ENSGALG00000040184	-1.48912	5.08876	27.0196	0.000956058	0.0167129		ENSGALG00000010347	-1.52251	6.53287	42.575	0.000192295	0.00336109
ENSGALG00000047142	-2.3297	5.24013	84.0474	2.48e-05	0.000432955		ENSGALG00000001709	-9.97393	1.02379	48.1768	0.00131029	0.022888		ENSGALG00000031629	-1.17595	5.30779	23.7869	0.00211909	0.0369752		ENSGALG00000043693	0.994574	6.22514	27.0129	0.000956785	0.0167129		ENSGALG00000004215	1.66324	5.27234	42.5671	0.000192416	0.00336109
ENSGALG00000043829	10.9912	2.05414	169.049	2.48e-05	0.000432955		ENSGALG00000048563	-11.5735	2.59057	48.1443	0.00131218	0.0228941		ENSGALG00000028565	-3.5431	6.89195	23.7865	0.00211919	0.0369752		ENSGALG00000044889	5.23557	1.1046	26.998	0.000958393	0.0167135		ENSGALG00000007867	2.16443	5.37176	42.5091	0.00019331	0.00336928
ENSGALG00000004693	-1.64138	7.5407	84.0074	2.48e-05	0.000432955		ENSGALG00000043089	-9.34709	0.423042	48.0587	0.00131718	0.0228941		ENSGALG00000036474	1.26247	7.02072	23.7662	0.00212402	0.0370168		ENSGALG00000001569	-1.14764	7.57105	26.9831	0.000960014	0.0167135		ENSGALG00000014122	1.59375	7.0507	42.5079	0.000193328	0.00336928
ENSGALG00000007513	2.98372	5.67082	83.8004	2.51e-05	0.000435699		ENSGALG00000006165	-9.75809	0.815729	48.0327	0.00131871	0.0228941		ENSGALG00000054053	6.98512	1.72602	23.7513	0.00212756	0.0370361		ENSGALG00000053997	-1.47134	7.22627	26.9822	0.000960118	0.0167135		ENSGALG00000041202	-1.67878	3.3555	42.4786	0.000193782	0.00337027
ENSGALG00000005000	2.75252	4.19134	83.7831	2.51e-05	0.000435699		ENSGALG00000011803	-7.4219	3.03944	28.2808	0.00131999	0.0228941		ENSGALG00000002598	-2.22492	6.07146	23.7092	0.00213764	0.0371408		ENSGALG00000010397	8.4179	-0.283926	39.4422	0.000964236	0.016766		ENSGALG00000003802	1.97592	4.02959	42.4728	0.000193872	0.00337027
ENSGALG00000029322	4.77168	2.16745	83.7715	2.51e-05	0.000435699		ENSGALG00000008128	1.84721	7.42608	28.2698	0.0013214	0.0228941		ENSGALG00000001604	3.03663	6.33774	23.7058	0.00213846	0.0371408		ENSGALG00000005853	8.38439	-0.313728	39.3992	0.000966878	0.0167884		ENSGALG00000031511	-1.64411	5.15655	42.4557	0.000194137	0.00337027
ENSGALG00000015537	-2.90013	7.55506	83.6476	2.52e-05	0.000437116		ENSGALG00000034328	1.37875	6.76224	28.2588	0.00132281	0.0228941		ENSGALG00000002313	-1.76624	4.79893	23.6849	0.00214349	0.037153		ENSGALG00000005610	2.1401	3.31523	26.9125	0.000967736	0.0167884		ENSGALG00000004106	3.21487	8.87716	42.4351	0.000194457	0.00337027
ENSGALG00000016692	3.13819	3.76814	83.638	2.52e-05	0.000437116		ENSGALG00000013095	1.60331	4.32024	28.2563	0.00132314	0.0228941		ENSGALG00000006292	1.66057	5.22411	23.6763	0.00214556	0.037153		ENSGALG00000052921	8.50831	-0.201783	39.3159	0.000972025	0.0168436		ENSGALG00000033025	1.45646	3.82124	42.422	0.00019466	0.00337027
ENSGALG00000002813	-1.51588	8.90169	83.5244	2.53e-05	0.000438683		ENSGALG00000011718	-3.70283	3.8336	28.2501	0.00132394	0.0228941		ENSGALG00000046758	9.01161	0.262958	38.2549	0.00215136	0.037153		ENSGALG00000043415	10.1287	1.32317	39.2742	0.000974619	0.0168629		ENSGALG00000012546	-3.01202	5.24311	42.4185	0.000194716	0.00337027
ENSGALG00000013809	-1.72108	10.4	83.4918	2.54e-05	0.000438728		ENSGALG00000014719	2.65569	3.90066	28.2481	0.0013242	0.0228941		ENSGALG00000002993	3.50221	7.39761	23.6523	0.00215137	0.037153		ENSGALG00000037203	-1.48831	8.19966	26.8251	0.000977406	0.0168629		ENSGALG00000014862	3.38282	10.1229	42.403	0.000194957	0.00337027
ENSGALG00000021198	11.3369	2.39311	167.581	2.54e-05	0.000438728		ENSGALG00000050279	9.08052	0.14875	47.9079	0.00132605	0.0228958		ENSGALG00000007972	5.54698	1.50202	23.6522	0.00215139	0.037153		ENSGALG00000036587	9.4437	0.664858	39.2289	0.000977446	0.0168629		ENSGALG00000028140	10.2373	1.32031	66.7541	0.000195159	0.00337027
ENSGALG00000008080	11.6013	2.6539	167.563	2.54e-05	0.000438728		ENSGALG00000011404	-10.1656	1.20959	47.8866	0.00132731	0.0228958		ENSGALG00000037171	1.44791	5.94329	23.6151	0.0021604	0.0372493		ENSGALG00000012350	1.76584	4.40911	26.8236	0.000977578	0.0168629		ENSGALG00000002282	-2.34277	3.67003	42.3413	0.000195923	0.00337962
ENSGALG00000001103	-1.54745	7.82358	83.4108	2.55e-05	0.000438759		ENSGALG00000004518	4.21861	5.0177	28.1695	0.00133438	0.0229916		ENSGALG00000007193	-4.02634	2.80755	23.6091	0.00216186	0.0372493		ENSGALG00000011664	2.5645	3.73663	26.8112	0.000978959	0.0168676		ENSGALG00000033038	-1.69336	5.91881	42.2802	0.000196886	0.0033876
ENSGALG00000030303	12.0939	3.14012	167.259	2.56e-05	0.000439803		ENSGALG00000016811	-8.46444	4.1861	28.1364	0.0013387	0.0230106		ENSGALG00000038596	8.15158	-0.53114	38.1188	0.00216746	0.037277		ENSGALG00000052636	-1.73916	6.49405	26.783	0.000982114	0.0169028		ENSGALG00000031975	1.35778	6.88429	42.2733	0.000196996	0.0033876
ENSGALG00000028466	12.7745	3.81523	167.194	2.56e-05	0.000439803		ENSGALG00000050332	-10.8892	1.91603	47.6822	0.00133949	0.0230106		ENSGALG00000053626	-8.87907	0.132783	38.0745	0.00217273	0.037277		ENSGALG00000005171	2.99315	3.91366	26.7585	0.000984867	0.016931		ENSGALG00000011797	-1.29047	5.48672	42.2294	0.000197691	0.0033876
ENSGALG00000000102	2.37262	3.86164	83.272	2.56e-05	0.000439803		ENSGALG00000009886	1.28183	5.30897	28.1263	0.00134003	0.0230106		ENSGALG00000007045	-2.71157	3.55268	23.5624	0.00217328	0.037277		ENSGALG00000041680	-6.32133	2.22912	26.7181	0.000989412	0.0169567		ENSGALG00000032313	-3.78882	5.26068	42.2276	0.000197719	0.0033876
ENSGALG00000010806	-1.72488	7.78234	83.1682	2.57e-05	0.00044121		ENSGALG00000034973	-6.86077	4.11549	28.0949	0.00134415	0.0230295		ENSGALG00000005337	1.21263	7.22651	23.5624	0.00217329	0.037277		ENSGALG00000015879	3.33223	1.08934	26.7162	0.000989634	0.0169567		ENSGALG00000000993	1.23012	7.0464	42.22	0.000197841	0.0033876
ENSGALG00000012395	-1.61311	7.76345	82.9172	2.6e-05	0.000445009		ENSGALG00000015179	-3.2341	2.94973	28.0822	0.00134581	0.0230295		ENSGALG00000014887	2.05829	6.24732	23.5416	0.00217838	0.0372979		ENSGALG00000001949	-1.08425	8.03803	26.7155	0.00098971	0.0169567		ENSGALG00000008006	-3.23234	4.96152	42.2184	0.000197866	0.0033876
ENSGALG00000007543	-4.73285	5.63333	82.9088	2.6e-05	0.000445009		ENSGALG00000006543	3.97275	9.02215	28.0737	0.00134693	0.0230295		ENSGALG00000012317	5.85443	2.62075	23.532	0.00218075	0.0372979		ENSGALG00000048026	2.03589	3.73135	26.7052	0.000990881	0.0169577		ENSGALG00000008963	-2.20785	3.82052	42.2133	0.000197946	0.0033876
ENSGALG00000008206	6.32199	3.59882	82.6151	2.63e-05	0.000449502		ENSGALG00000039209	4.47534	6.9916	28.0579	0.00134902	0.0230295		ENSGALG00000000695	-3.74316	3.59326	23.5183	0.00218414	0.0372979		ENSGALG00000015256	0.970399	6.8868	26.6714	0.000994711	0.0170041		ENSGALG00000010879	1.60772	4.4344	42.1202	0.000199436	0.00340925
ENSGALG00000007334	-1.85374	5.04003	82.577	2.64e-05	0.000449502		ENSGALG00000041783	1.64692	4.5175	28.0501	0.00135005	0.0230295		ENSGALG00000010312	3.21857	2.58005	23.499	0.00218892	0.0372979		ENSGALG00000037889	5.13461	1.00943	26.6386	0.000998454	0.0170359		ENSGALG00000028172	-2.39622	4.12853	42.0818	0.000200053	0.00341321
ENSGALG00000032184	-4.55729	9.85268	82.5621	2.64e-05	0.000449502		ENSGALG00000009739	3.224	6.42262	28.0384	0.00135159	0.0230295		ENSGALG00000044225	8.15516	-0.528194	37.9047	0.00219314	0.0372979		ENSGALG00000006041	6.323	1.24899	26.6355	0.000998817	0.0170359		ENSGALG00000010375	-9.41075	0.536224	66.1468	0.000200116	0.00341321
ENSGALG00000030175	2.06516	4.49388	82.5617	2.64e-05	0.000449502		ENSGALG00000007330	-1.53703	6.60609	28.035	0.00135206	0.0230295		ENSGALG00000009800	-1.4113	5.29365	23.4784	0.00219401	0.0372979		ENSGALG00000010581	-1.67479	6.55033	26.6256	0.000999952	0.0170362		ENSGALG00000005315	2.15607	4.66783	42.0452	0.000200645	0.00341839
ENSGALG00000033792	2.90881	5.91614	82.4644	2.65e-05	0.000450836		ENSGALG00000004113	-11.2584	2.27951	47.4544	0.00135325	0.0230295		ENSGALG00000039461	-2.30069	6.08654	23.477	0.00219437	0.0372979		ENSGALG00000029588	-2.0375	5.46057	26.6095	0.0010018	0.0170472		ENSGALG00000008403	-1.27228	6.66364	41.9944	0.000201469	0.00342592
ENSGALG00000031553	6.60113	5.32915	82.4165	2.65e-05	0.00045124		ENSGALG00000015677	4.99975	7.70474	27.9971	0.00135708	0.0230689		ENSGALG00000033510	-3.69374	2.62765	23.4554	0.00219974	0.0372979		ENSGALG00000027232	-2.47349	5.22497	26.6004	0.00100284	0.0170472		ENSGALG00000003987	3.24346	6.71524	41.9901	0.000201538	0.00342592
ENSGALG00000012394	-3.76246	8.35992	82.3514	2.66e-05	0.00045161		ENSGALG00000014952	-2.30172	3.50511	27.984	0.00135883	0.0230727		ENSGALG00000012052	1.18696	6.93478	23.453	0.00220033	0.0372979		ENSGALG00000044581	-1.39477	6.40415	26.5712	0.0010062	0.0170852		ENSGALG00000041263	-5.50835	2.949	41.9689	0.000201884	0.00342797
ENSGALG00000037773	8.63541	4.38909	82.3438	2.66e-05	0.00045161		ENSGALG00000009801	-3.55963	3.08628	27.9194	0.00136748	0.0231739		ENSGALG00000033759	1.24229	6.36605	23.453	0.00220033	0.0372979		ENSGALG00000027330	-4.14476	4.42915	26.5377	0.00101008	0.0170991		ENSGALG00000011181	-1.70947	6.43042	41.9318	0.00020249	0.00343441
ENSGALG00000005378	-3.02002	6.15597	82.1922	2.68e-05	0.000453996		ENSGALG00000040023	-4.81439	3.45077	27.9119	0.00136849	0.0231739		ENSGALG00000051564	2.05618	3.32272	23.4483	0.0022015	0.0372979		ENSGALG00000055006	-1.91871	3.7182	26.5368	0.00101019	0.0170991		ENSGALG00000046360	1.89107	2.9213	41.8915	0.000203152	0.0034418
ENSGALG00000017323	-2.19454	5.76788	82.1507	2.68e-05	0.000454285		ENSGALG00000002734	1.24674	6.72939	27.9001	0.00137008	0.0231739		ENSGALG00000053187	-1.85121	5.00857	23.4072	0.0022118	0.0373319		ENSGALG00000021301	1.77661	5.0536	26.5292	0.00101107	0.0170991		ENSGALG00000009445	-1.71379	4.87557	41.8764	0.0002034	0.00344217
ENSGALG00000030941	-5.30928	6.43704	82.0637	2.69e-05	0.000455446		ENSGALG00000049529	-4.12493	2.82929	27.8909	0.00137132	0.0231739		ENSGALG00000010825	9.70542	0.924766	37.7496	0.00221202	0.0373319		ENSGALG00000006973	4.49769	3.60122	26.5232	0.00101177	0.0170991		ENSGALG00000032097	-10.108	1.2061	65.6853	0.000203997	0.00344844
ENSGALG00000008836	-2.92437	8.13614	81.8729	2.72e-05	0.000458623		ENSGALG00000012944	2.0722	5.07483	27.8828	0.00137241	0.0231739		ENSGALG00000051594	1.51537	5.43706	23.4039	0.00221264	0.0373319		ENSGALG00000016709	2.76051	2.59328	26.5156	0.00101265	0.0170991		ENSGALG00000009071	-1.18628	7.63004	41.8264	0.000204226	0.00344846
ENSGALG00000007098	4.14621	4.6562	81.7488	2.73e-05	0.000460527		ENSGALG00000011384	1.83929	5.74156	27.8662	0.00137466	0.0231834		ENSGALG00000015218	3.40808	3.37144	23.3956	0.00221472	0.0373319		ENSGALG00000012984	6.51664	3.86517	26.5056	0.00101382	0.0170999		ENSGALG00000010934	-4.08072	2.11282	41.7816	0.000204968	0.00345716
ENSGALG00000011865	-4.05121	6.18617	81.7127	2.73e-05	0.000460721		ENSGALG00000015109	2.12091	7.99943	27.8522	0.00137656	0.0231834		ENSGALG00000005886	-4.41213	3.2611	23.3913	0.00221579	0.0373319		ENSGALG00000008348	-1.59739	10.813	26.4814	0.00101665	0.0171286		ENSGALG00000053388	1.96784	2.58501	41.767	0.00020521	0.00345741
ENSGALG00000008122	1.51544	6.95883	81.6737	2.74e-05	0.000460953		ENSGALG00000044392	-8.93204	0.0335128	47.0602	0.00137755	0.0231834		ENSGALG00000003510	2.32205	6.93996	23.3635	0.00222281	0.0374087		ENSGALG00000043572	-1.42571	6.59237	26.458	0.00101939	0.0171559		ENSGALG00000029706	-1.64216	7.54525	41.746	0.000205561	0.00345948
ENSGALG00000025938	-2.68695	7.00399	81.6216	2.75e-05	0.000460953		ENSGALG00000003663	-1.20619	5.31287	27.8038	0.00138314	0.0232395		ENSGALG00000027991	1.90263	4.92062	23.3294	0.00223145	0.0375126		ENSGALG00000008445	-1.91869	4.82383	26.4216	0.00102368	0.0171966		ENSGALG00000014703	-1.09941	6.13609	41.5845	0.000208277	0.00350131
ENSGALG00000031843	-2.24878	5.79097	81.6118	2.75e-05	0.000460953		ENSGALG00000011867	1.62883	5.10537	27.798	0.00138394	0.0232395		ENSGALG00000049819	-1.80908	4.03681	23.2951	0.00224019	0.0375826		ENSGALG00000034502	2.42401	6.57061	26.4182	0.00102408	0.0171966		ENSGALG00000004343	1.857	4.15882	41.5116	0.000209518	0.00351829
ENSGALG00000006051	4.83496	3.83822	81.5964	2.75e-05	0.000460953		ENSGALG00000030005	-8.92027	0.0213002	46.8528	0.00139058	0.0233114		ENSGALG00000008550	1.85944	6.61988	23.2631	0.00224836	0.0375826		ENSGALG00000035057	-1.33998	7.79399	26.4	0.00102623	0.0172137		ENSGALG00000026077	1.76542	8.99101	41.4836	0.000209997	0.00352243
ENSGALG00000003770	2.66942	4.14541	81.5648	2.75e-05	0.000461063		ENSGALG00000006445	-2.06612	3.62325	27.7443	0.00139129	0.0233114		ENSGALG00000054981	8.62403	-0.0995327	37.4395	0.00225047	0.0375826		ENSGALG00000009427	-1.51112	6.81032	26.383	0.00102824	0.0172234		ENSGALG00000033855	-1.08689	6.03915	41.4417	0.000210716	0.0035306
ENSGALG00000010764	-2.03365	3.95856	81.3748	2.77e-05	0.000464288		ENSGALG00000040156	-5.2542	4.52598	27.7277	0.00139357	0.0233239		ENSGALG00000052054	7.72082	-0.911892	37.432	0.0022514	0.0375826		ENSGALG00000037737	-1.76573	5.75187	26.3703	0.00102976	0.0172234		ENSGALG00000007365	1.67014	4.45317	41.3822	0.000211743	0.00354018
ENSGALG00000010331	3.97984	5.32707	81.2154	2.79e-05	0.000466202		ENSGALG00000017009	1.39508	7.15285	27.7124	0.00139569	0.0233336		ENSGALG00000052662	7.79946	-0.843922	37.4258	0.00225218	0.0375826		ENSGALG00000006149	1.36832	5.19416	26.3665	0.00103021	0.0172234		ENSGALG00000012199	-3.10574	3.29888	41.3816	0.000211754	0.00354018
ENSGALG00000040648	3.17682	2.96583	81.2024	2.79e-05	0.000466202		ENSGALG00000005584	1.5552	6.14925	27.6704	0.0014015	0.0233555		ENSGALG00000051194	-8.77045	0.0352364	37.3791	0.00225806	0.0375826		ENSGALG00000052023	9.02213	0.269862	38.3761	0.00103279	0.0172475		ENSGALG00000007227	1.10607	6.36635	41.3546	0.000212222	0.00354411
ENSGALG00000054939	2.98896	4.0481	81.1978	2.8e-05	0.000466202		ENSGALG00000010931	3.92946	0.798151	27.6697	0.0014016	0.0233555		ENSGALG00000001101	1.60178	5.75393	23.2177	0.00226005	0.0375826		ENSGALG00000049694	8.52926	-0.184613	38.333	0.00103569	0.0172771		ENSGALG00000012784	-1.29268	7.38693	41.3385	0.000212501	0.00354488
ENSGALG00000034986	11.5874	2.63966	161.653	2.8e-05	0.000466202		ENSGALG00000032031	-1.78561	4.83957	27.6629	0.00140255	0.0233555		ENSGALG00000013784	2.78252	6.15198	23.2161	0.00226046	0.0375826		ENSGALG00000009592	1.00687	6.40619	26.2993	0.00103824	0.0173006		ENSGALG00000009722	3.26849	2.44784	41.2883	0.000213377	0.00355433
ENSGALG00000010363	-1.89075	7.16161	81.1492	2.8e-05	0.000466202		ENSGALG00000037269	-2.66686	2.62317	27.6586	0.00140315	0.0233555		ENSGALG00000002013	1.54879	6.96221	23.2115	0.00226166	0.0375826		ENSGALG00000001816	1.26751	4.45506	26.2876	0.00103964	0.017305		ENSGALG00000046819	9.38177	0.489385	64.5993	0.000213536	0.00355433
ENSGALG00000009731	4.13512	4.30782	80.9659	2.82e-05	0.00046887		ENSGALG00000037166	-9.77284	0.829882	46.6064	0.00140631	0.0233825		ENSGALG00000008865	2.01513	5.94935	23.2095	0.00226217	0.0375826		ENSGALG00000037975	3.65112	1.59546	26.2532	0.00104379	0.0173509		ENSGALG00000012378	-1.58454	5.02392	41.2512	0.000214026	0.00355859
ENSGALG00000039170	-4.11771	8.1569	80.9643	2.82e-05	0.00046887		ENSGALG00000009027	-2.84685	2.35205	27.6246	0.00140788	0.0233831		ENSGALG00000012947	3.67331	7.95457	23.184	0.00226877	0.0375826		ENSGALG00000007124	1.64582	4.03996	26.2283	0.00104682	0.0173509		ENSGALG00000016631	2.08685	7.21274	41.2103	0.000214747	0.00356667
ENSGALG00000035799	10.8603	1.92598	161.009	2.83e-05	0.000469225		ENSGALG00000016828	2.72511	4.0524	27.6124	0.00140958	0.0233858		ENSGALG00000000621	-4.78818	6.53332	23.1382	0.0022807	0.0375826		ENSGALG00000002515	-3.1472	3.25681	26.2241	0.00104732	0.0173509		ENSGALG00000040155	-1.4974	6.26112	41.1726	0.000215411	0.00356885
ENSGALG00000012317	11.221	2.27952	160.958	2.83e-05	0.000469225		ENSGALG00000032452	-2.74426	3.44615	27.5743	0.00141494	0.023449		ENSGALG00000048039	7.88509	-0.766381	37.1944	0.00228154	0.0375826		ENSGALG00000048285	-2.92145	5.06853	26.1941	0.00105098	0.0173509		ENSGALG00000031707	4.02616	2.51706	41.172	0.000215421	0.00356885
ENSGALG00000032685	-1.75846	7.99187	80.7084	2.85e-05	0.000472483		ENSGALG00000031265	2.1201	6.20046	27.5279	0.00142147	0.0234524		ENSGALG00000051419	-1.92533	3.71884	23.1316	0.00228242	0.0375826		ENSGALG00000054882	-1.51192	6.15991	26.1784	0.0010529	0.0173509		ENSGALG00000047735	-4.6686	1.127	41.163	0.000215582	0.00356885
ENSGALG00000011281	7.30736	3.95404	80.6125	2.87e-05	0.000473915		ENSGALG00000011442	-7.21802	4.31663	27.5235	0.0014221	0.0234524		ENSGALG00000004859	-2.12504	4.46475	23.1314	0.00228248	0.0375826		ENSGALG00000037387	-1.99915	4.05225	26.1663	0.00105438	0.0173509		ENSGALG00000037780	1.1949	6.49951	41.1253	0.00021625	0.00357345
ENSGALG00000010120	7.74238	5.37243	80.5794	2.87e-05	0.000474071		ENSGALG00000000038	7.53074	2.27723	27.5225	0.00142224	0.0234524		ENSGALG00000014883	2.05877	4.68992	23.1268	0.0022837	0.0375826		ENSGALG00000035317	-1.99578	5.91161	26.1647	0.00105457	0.0173509		ENSGALG00000041390	1.5203	3.7336	41.1208	0.000216331	0.00357345
ENSGALG00000009056	-1.43417	7.18871	80.4066	2.89e-05	0.000477086		ENSGALG00000013830	3.03071	4.45099	27.5145	0.00142337	0.0234524		ENSGALG00000002632	-3.44557	4.28489	23.1244	0.00228433	0.0375826		ENSGALG00000002204	2.37049	2.46767	26.1642	0.00105464	0.0173509		ENSGALG00000026299	2.32096	2.77916	41.0344	0.000217873	0.00359502
ENSGALG00000034673	5.23513	6.44767	80.3435	2.9e-05	0.000477102		ENSGALG00000007260	-3.54878	5.56634	27.5103	0.00142397	0.0234524		ENSGALG00000031496	-8.04612	-0.634051	37.158	0.0022862	0.0375826		ENSGALG00000014261	3.1927	7.39002	26.1595	0.00105521	0.0173509		ENSGALG00000012756	-3.7703	1.06442	40.9786	0.000218878	0.00360768
ENSGALG00000026231	2.22561	3.97897	80.3322	2.9e-05	0.000477102		ENSGALG00000015029	-2.87219	3.65794	27.5049	0.00142474	0.0234524		ENSGALG00000005744	1.19013	5.64112	23.1171	0.00228622	0.0375826		ENSGALG00000047495	-6.92513	3.27186	26.1466	0.0010568	0.0173509		ENSGALG00000023437	-1.65895	4.75122	40.9022	0.000220262	0.00362657
ENSGALG00000000038	-11.3321	2.37311	159.499	2.9e-05	0.000477102		ENSGALG00000051156	1.77822	6.16994	27.4964	0.00142594	0.0234524		ENSGALG00000048406	8.42835	-0.279348	37.1208	0.00229098	0.0375826		ENSGALG00000003980	5.47539	1.33227	26.1426	0.00105729	0.0173509		ENSGALG00000000812	1.48743	8.76715	40.8778	0.000220706	0.00362995
ENSGALG00000045199	3.66848	4.31431	80.2781	2.91e-05	0.000477658		ENSGALG00000029819	-4.97187	5.15833	27.4662	0.00143023	0.0234874		ENSGALG00000001006	2.54213	4.02494	23.097	0.00229152	0.0375826		ENSGALG00000004526	-8.68162	-0.0992444	38.0055	0.00105816	0.0173509		ENSGALG00000004794	-1.83165	3.3097	40.8523	0.000221172	0.00363367
ENSGALG00000035816	-1.95188	6.89361	80.1635	2.92e-05	0.000479505		ENSGALG00000007579	-2.61989	2.50371	27.4597	0.00143116	0.0234874		ENSGALG00000036677	-1.44185	6.30992	23.0956	0.00229188	0.0375826		ENSGALG00000051520	3.46984	1.87566	26.1346	0.00105828	0.0173509		ENSGALG00000030406	1.87188	8.21208	40.7669	0.000222741	0.0036555
ENSGALG00000001117	-2.5947	5.24947	80.1294	2.93e-05	0.000479692		ENSGALG00000014342	-1.95255	5.73293	27.4053	0.00143895	0.0235898		ENSGALG00000009067	-2.80054	1.43362	23.0881	0.00229386	0.0375826		ENSGALG00000032590	-1.05014	6.76532	26.1337	0.00105839	0.0173509		ENSGALG00000019921	-1.47075	4.71338	40.7244	0.000223527	0.00366444
ENSGALG00000002539	-4.14539	3.88416	80.0115	2.94e-05	0.000481232		ENSGALG00000004960	-9.56623	8.77056	27.348	0.00144722	0.0236801		ENSGALG00000052672	1.43415	5.43349	23.081	0.00229572	0.0375826		ENSGALG00000007476	2.06453	7.74978	26.0586	0.00106768	0.0174844		ENSGALG00000031426	1.72392	8.45549	40.7081	0.000223828	0.00366543
ENSGALG00000003634	-1.53648	5.78155	80.0053	2.94e-05	0.000481232		ENSGALG00000009360	-7.78653	4.08596	27.3455	0.00144758	0.0236801		ENSGALG00000035629	1.997	5.15497	23.0695	0.00229876	0.0375826		ENSGALG00000011149	3.48516	3.76638	26.0445	0.00106944	0.0174943		ENSGALG00000001476	1.49554	5.90035	40.6608	0.000224709	0.00367326
ENSGALG00000021362	11.4546	2.50915	158.524	2.95e-05	0.00048144		ENSGALG00000016608	2.30951	5.93191	27.3247	0.0014506	0.023704		ENSGALG00000029095	1.04814	6.54827	23.0651	0.00229991	0.0375826		ENSGALG00000050133	8.41175	-0.290709	37.7877	0.00107347	0.0175414		ENSGALG00000003738	1.76413	6.27653	40.6511	0.000224889	0.00367326
ENSGALG00000047102	7.1115	3.2245	79.9455	2.95e-05	0.00048144		ENSGALG00000041634	-9.38519	7.63935	27.3129	0.00145231	0.0237065		ENSGALG00000003590	4.11165	5.30376	23.0511	0.00230362	0.0376027		ENSGALG00000008380	2.13183	6.03114	26.0025	0.00107469	0.0175426		ENSGALG00000002742	3.32768	1.95797	40.6435	0.000225032	0.00367326
ENSGALG00000016465	11.435	2.4895	158.154	2.97e-05	0.000483135		ENSGALG00000004900	-6.33713	2.83638	27.2851	0.00145636	0.0237471		ENSGALG00000049297	7.78361	-0.857929	36.9541	0.00231259	0.0377069		ENSGALG00000035913	2.04863	3.92119	25.9563	0.00108051	0.017602		ENSGALG00000004840	7.17325	3.71704	40.6157	0.000225551	0.0036778
ENSGALG00000016779	-2.13111	6.12296	79.7945	2.97e-05	0.000483135		ENSGALG00000002262	1.99031	7.07065	27.2587	0.00146022	0.0237667		ENSGALG00000016276	3.50273	3.88474	22.9961	0.00231823	0.0377069		ENSGALG00000003457	2.24394	2.91498	25.9552	0.00108065	0.017602		ENSGALG00000007151	-1.63873	7.37467	40.5908	0.000226018	0.00368075
ENSGALG00000015958	-2.32362	6.05089	79.7899	2.97e-05	0.000483135		ENSGALG00000016459	3.92634	5.05131	27.246	0.00146209	0.0237667		ENSGALG00000010932	1.65613	5.34322	22.9904	0.00231976	0.0377069		ENSGALG00000034358	-1.83914	5.92992	25.9205	0.00108505	0.0176322		ENSGALG00000038758	2.57524	7.48907	40.5803	0.000226217	0.00368075
ENSGALG00000054855	11.1163	2.1765	157.888	2.98e-05	0.000484422		ENSGALG00000049422	-4.88045	3.90766	27.2448	0.00146225	0.0237667		ENSGALG00000044466	-2.7914	4.81844	22.9898	0.00231993	0.0377069		ENSGALG00000037901	2.99228	2.051	25.9191	0.00108523	0.0176322		ENSGALG00000030065	1.80292	5.95649	40.5568	0.000226658	0.00368121
ENSGALG00000006506	-1.76524	7.92778	79.5166	3e-05	0.000487853		ENSGALG00000046593	-7.22426	3.74767	27.1992	0.00146898	0.0238505		ENSGALG00000002066	1.54132	8.76539	22.9753	0.00232379	0.0377294		ENSGALG00000049089	8.40406	-0.297841	37.6127	0.00108599	0.0176322		ENSGALG00000026747	2.64862	3.03572	40.5514	0.000226761	0.00368121
ENSGALG00000002671	4.23145	3.78993	79.4171	3.02e-05	0.000488477		ENSGALG00000015554	1.70479	5.36064	27.1787	0.001472	0.023874		ENSGALG00000033880	-4.26108	3.48361	22.9534	0.00232967	0.0377844		ENSGALG00000021340	2.52786	6.02781	25.8687	0.00109166	0.0176899		ENSGALG00000008623	3.70725	4.3852	40.5402	0.000226972	0.00368121
ENSGALG00000007078	5.93345	4.84949	79.4025	3.02e-05	0.000488477		ENSGALG00000021362	-10.7079	1.73812	45.5837	0.00147434	0.0238865		ENSGALG00000003015	-2.68955	7.28508	22.944	0.0023322	0.0377852		ENSGALG00000001565	2.85723	2.47325	25.8671	0.00109187	0.0176899		ENSGALG00000013742	-1.91115	5.14254	40.522	0.000227316	0.00368286
ENSGALG00000026940	3.8008	4.13621	79.3922	3.02e-05	0.000488477		ENSGALG00000027476	-7.99117	2.68483	27.0941	0.0014846	0.0240019		ENSGALG00000034029	1.07815	6.76419	22.9057	0.00234253	0.0378843		ENSGALG00000016811	2.21162	2.15412	25.8505	0.00109399	0.0177054		ENSGALG00000007547	1.26385	5.92913	40.5036	0.000227664	0.00368457
ENSGALG00000004665	7.25599	4.29966	79.3891	3.02e-05	0.000488477		ENSGALG00000038313	-3.73345	1.66243	27.0939	0.00148462	0.0240019		ENSGALG00000008229	1.26944	7.33235	22.8956	0.00234526	0.0378843		ENSGALG00000041977	1.81922	5.40101	25.8407	0.00109525	0.017707		ENSGALG00000034340	1.36159	7.59919	40.3755	0.000230111	0.00371632
ENSGALG00000030270	-5.12282	1.9325	79.1387	3.05e-05	0.000493313		ENSGALG00000001445	2.569	3.55896	27.0639	0.00148913	0.0240492		ENSGALG00000052477	8.46127	-0.249152	36.6921	0.00234716	0.0378843		ENSGALG00000001617	2.90214	1.33478	25.8306	0.00109655	0.0177091		ENSGALG00000002987	2.50427	3.23871	40.3752	0.000230115	0.00371632
ENSGALG00000038469	3.70623	4.79012	79.0864	3.06e-05	0.000493649		ENSGALG00000009147	1.17421	6.52152	27.033	0.00149377	0.0240746		ENSGALG00000031997	-5.07733	8.49299	22.8712	0.00235191	0.0378843		ENSGALG00000032028	2.30212	2.59333	25.8016	0.00110029	0.017736		ENSGALG00000023172	-5.47961	4.08012	40.3374	0.000230843	0.00372193
ENSGALG00000001616	2.66074	5.35343	79.0538	3.07e-05	0.000493649		ENSGALG00000043675	-4.02539	4.3083	27.0236	0.00149519	0.0240746		ENSGALG00000047876	8.47853	-0.233683	36.6449	0.00235347	0.0378843		ENSGALG00000004486	-1.078	5.9328	25.7996	0.00110055	0.017736		ENSGALG00000020999	2.23808	5.55207	40.3318	0.000230952	0.00372193
ENSGALG00000049157	-3.50881	6.33565	79.0502	3.07e-05	0.000493649		ENSGALG00000032922	1.6504	6.02063	27.0215	0.00149551	0.0240746		ENSGALG00000010291	-1.52459	5.40776	22.8613	0.00235458	0.0378843		ENSGALG00000030016	-2.11829	11.352	25.7683	0.00110461	0.0177826		ENSGALG00000002358	7.26057	3.62196	40.2132	0.000233255	0.00375098
ENSGALG00000038678	-1.73656	6.9966	78.9595	3.08e-05	0.000495085		ENSGALG00000003547	3.51987	9.08973	27.0114	0.00149704	0.0240746		ENSGALG00000048563	-4.48408	3.03553	22.857	0.00235577	0.0378843		ENSGALG00000049424	-2.63792	5.51611	25.7507	0.0011069	0.0178007		ENSGALG00000054345	2.14211	3.26646	40.2014	0.000233486	0.00375098
ENSGALG00000033039	4.00642	4.12331	78.9302	3.08e-05	0.000495196		ENSGALG00000046461	-6.67767	4.55095	26.9917	0.00150002	0.0240844		ENSGALG00000004645	1.14644	6.16111	22.845	0.00235903	0.0378965		ENSGALG00000003670	4.57657	4.40313	25.7373	0.00110865	0.0178098		ENSGALG00000032743	-1.88466	3.20124	40.2009	0.000233495	0.00375098
ENSGALG00000028186	-4.30567	7.72767	78.8463	3.09e-05	0.000496493		ENSGALG00000005016	2.24444	5.75674	26.9865	0.00150082	0.0240844		ENSGALG00000045212	-3.00929	3.80578	22.8134	0.00236768	0.0379103		ENSGALG00000008656	-1.74519	4.16716	25.712	0.00111196	0.017841		ENSGALG00000042554	-2.00737	4.05602	40.1534	0.000234428	0.00375891
ENSGALG00000041708	5.3739	6.60148	78.6577	3.12e-05	0.00049956		ENSGALG00000054002	1.96147	6.07549	26.9263	0.00150999	0.0242056		ENSGALG00000043034	-1.90516	5.96372	22.7977	0.00237199	0.0379103		ENSGALG00000046991	3.13057	1.24036	25.6996	0.00111359	0.017841		ENSGALG00000038612	-1.21015	8.19695	40.1506	0.000234483	0.00375891
ENSGALG00000009842	-2.6648	9.15125	78.6535	3.12e-05	0.00049956		ENSGALG00000048671	-5.79209	2.20053	26.9134	0.00151197	0.0242056		ENSGALG00000048817	9.35191	0.586294	36.5035	0.0023725	0.0379103		ENSGALG00000039008	3.65496	5.11401	25.6956	0.00111411	0.017841		ENSGALG00000010925	-1.32832	6.49053	40.1372	0.000234747	0.00375917
ENSGALG00000043283	4.3551	2.34756	78.6337	3.12e-05	0.00049956		ENSGALG00000005430	-9.73546	3.59524	26.9057	0.00151315	0.0242056		ENSGALG00000026698	7.78322	-0.856785	36.471	0.0023769	0.0379103		ENSGALG00000008073	1.23089	6.47413	25.6695	0.00111755	0.0178739		ENSGALG00000039872	1.83665	7.7477	40.1135	0.000235214	0.00376268
ENSGALG00000001749	-1.63355	6.57449	78.5615	3.13e-05	0.000500619		ENSGALG00000044985	-3.79556	1.0645	26.8834	0.00151657	0.0242262		ENSGALG00000009068	-1.26559	5.61268	22.7789	0.00237717	0.0379103		ENSGALG00000028666	9.5516	0.768138	37.1705	0.00111852	0.0178739		ENSGALG00000005415	-1.43026	5.00422	40.0989	0.000235503	0.00376334
ENSGALG00000013911	1.7172	7.12647	78.3572	3.16e-05	0.000504608		ENSGALG00000029857	-10.0845	1.13064	44.953	0.00151867	0.0242262		ENSGALG00000010178	1.84277	6.35986	22.7645	0.00238114	0.0379103		ENSGALG00000011214	-1.43411	11.3457	25.6526	0.00111977	0.0178752		ENSGALG00000040478	1.85494	8.35156	40.0274	0.000236922	0.00378205
ENSGALG00000010943	-8.82146	3.21097	78.3323	3.16e-05	0.000504631		ENSGALG00000052827	3.33282	0.585183	26.8619	0.00151988	0.0242262		ENSGALG00000012608	-2.0948	3.87039	22.7591	0.00238265	0.0379103		ENSGALG00000039327	3.90604	2.05382	25.5971	0.00112715	0.0179649		ENSGALG00000004266	-3.01249	2.8937	39.9461	0.00023855	0.0038038
ENSGALG00000004270	2.64675	4.05365	78.2462	3.18e-05	0.000505549		ENSGALG00000007267	2.88791	6.29179	26.8559	0.00152081	0.0242262		ENSGALG00000009900	-2.93483	5.13539	22.7558	0.00238355	0.0379103		ENSGALG00000037480	1.01325	6.3526	25.5887	0.00112826	0.0179649		ENSGALG00000047000	1.20307	5.31104	39.9344	0.000238786	0.0038038
ENSGALG00000009438	-1.3535	6.68995	78.2435	3.18e-05	0.000505549		ENSGALG00000042810	-8.04184	3.76929	26.8453	0.00152245	0.0242268		ENSGALG00000054845	8.86041	0.120582	36.4178	0.00238414	0.0379103		ENSGALG00000041880	8.6334	-0.0902901	37.0325	0.00112894	0.0179649		ENSGALG00000032563	1.81255	6.97709	39.8626	0.000240236	0.0038229
ENSGALG00000010317	-2.45416	5.46367	78.1516	3.19e-05	0.000507074		ENSGALG00000047014	-9.79593	0.85226	44.8237	0.00152799	0.0242509		ENSGALG00000017244	-4.96027	5.95004	22.7455	0.00238641	0.0379103		ENSGALG00000001503	1.35398	6.55172	25.559	0.00113224	0.0179985		ENSGALG00000014725	2.42787	4.09226	39.8413	0.000240669	0.00382577
ENSGALG00000033497	4.49766	6.1894	78.0989	3.2e-05	0.000507724		ENSGALG00000010256	-3.55211	4.28057	26.8031	0.001529	0.0242509		ENSGALG00000003829	8.33552	-0.364887	36.3945	0.00238732	0.0379103		ENSGALG00000024136	8.95859	0.209195	36.9558	0.00113478	0.0180202		ENSGALG00000032402	2.08299	5.31146	39.8238	0.000241025	0.00382744
ENSGALG00000009152	-3.54925	5.7265	78.0201	3.21e-05	0.000508136		ENSGALG00000014084	1.17117	5.69331	26.7986	0.00152969	0.0242509		ENSGALG00000051765	-2.20365	5.31471	22.7277	0.00239136	0.0379347		ENSGALG00000010183	1.11696	7.0059	25.5248	0.00113684	0.0180246		ENSGALG00000050751	4.41721	4.18243	39.6678	0.000244228	0.00387424
ENSGALG00000013697	5.03887	3.04136	78.0165	3.21e-05	0.000508136		ENSGALG00000041791	-8.61835	-0.257224	44.7913	0.00153034	0.0242509		ENSGALG00000051772	7.55234	-1.05769	36.3152	0.0023982	0.0379746		ENSGALG00000005599	3.94512	3.78273	25.5204	0.00113743	0.0180246		ENSGALG00000034281	1.72186	5.09763	39.6543	0.000244508	0.00387465
ENSGALG00000001816	2.31991	4.0956	78.0097	3.21e-05	0.000508136		ENSGALG00000039337	-7.6242	4.03731	26.782	0.00153229	0.0242564		ENSGALG00000048241	7.7845	-0.85721	36.3103	0.00239887	0.0379746		ENSGALG00000021040	-1.1243	5.52647	25.4816	0.00114267	0.0180875		ENSGALG00000042521	-3.0808	3.34948	39.589	0.000245867	0.00389154
ENSGALG00000006623	2.49972	4.54826	77.9661	3.22e-05	0.000508589		ENSGALG00000026981	-6.27138	4.41208	26.7658	0.00153482	0.0242712		ENSGALG00000002984	1.47246	4.87788	22.668	0.00240804	0.0380754		ENSGALG00000051373	9.27283	0.505329	36.8389	0.00114378	0.0180875		ENSGALG00000010992	-2.26124	3.26587	39.5582	0.000246509	0.00389154
ENSGALG00000008096	-2.11899	8.118	77.8168	3.24e-05	0.000510961		ENSGALG00000052026	-8.49734	4.32528	26.7386	0.00153906	0.024313		ENSGALG00000047360	8.24702	-0.443493	36.215	0.00241203	0.0380754		ENSGALG00000009755	5.01446	1.18971	25.4429	0.00114794	0.0180906		ENSGALG00000006011	-1.9176	3.56437	39.5576	0.000246524	0.00389154
ENSGALG00000019514	2.09866	7.65315	77.8141	3.24e-05	0.000510961		ENSGALG00000049239	2.13699	2.96782	26.7162	0.00154259	0.0243415		ENSGALG00000001362	1.2501	6.10974	22.6485	0.00241351	0.0380754		ENSGALG00000046008	8.68812	-0.0391983	36.7641	0.00114959	0.0180906		ENSGALG00000031411	-2.71175	2.04898	39.554	0.000246598	0.00389154
ENSGALG00000008930	2.2916	4.33759	77.7618	3.25e-05	0.000511616		ENSGALG00000016610	3.68737	7.33729	26.7068	0.00154407	0.0243415		ENSGALG00000005752	3.37624	1.60847	22.6423	0.00241526	0.0380754		ENSGALG00000009879	-1.17369	6.93592	25.428	0.00114997	0.0180906		ENSGALG00000004956	1.3005	8.81007	39.3923	0.000250016	0.00394139
ENSGALG00000005933	-5.1482	1.68441	77.6142	3.27e-05	0.000514444		ENSGALG00000005886	-3.52848	2.93899	26.6383	0.0015549	0.0244837		ENSGALG00000053082	8.0574	-0.613842	36.1449	0.00242177	0.0381055		ENSGALG00000007703	2.92724	4.51845	25.4231	0.00115064	0.0180906		ENSGALG00000002266	-2.42721	3.56828	39.3424	0.000251084	0.00395174
ENSGALG00000052003	-10.9778	2.02109	152.323	3.28e-05	0.000515877		ENSGALG00000015360	-4.82895	3.49825	26.6262	0.00155684	0.0244837		ENSGALG00000004842	-2.52579	1.93173	22.607	0.00242521	0.0381055		ENSGALG00000045740	-1.13482	8.78484	25.4171	0.00115147	0.0180906		ENSGALG00000008759	-4.71642	3.12989	39.3373	0.000251193	0.00395174
ENSGALG00000008175	1.94315	5.82774	77.3997	3.3e-05	0.000518303		ENSGALG00000028451	-5.66631	5.84196	26.6194	0.00155792	0.0244837		ENSGALG00000006724	-5.65492	3.49315	22.5985	0.00242763	0.0381055		ENSGALG00000000949	3.13153	2.99214	25.4157	0.00115166	0.0180906		ENSGALG00000021040	1.42194	5.86432	39.3045	0.000251896	0.0039587
ENSGALG00000002147	1.8814	6.10813	77.3123	3.31e-05	0.000519396		ENSGALG00000001571	-7.67118	3.217	26.5791	0.00156435	0.0245593		ENSGALG00000016560	1.46219	6.2336	22.5913	0.00242966	0.0381055		ENSGALG00000016895	1.41355	3.8372	25.4109	0.00115231	0.0180906		ENSGALG00000014485	-3.68425	3.61047	39.2456	0.00025317	0.0039746
ENSGALG00000004719	-1.52438	8.78698	77.3061	3.31e-05	0.000519396		ENSGALG00000010154	1.75733	5.72964	26.5423	0.00157027	0.024569		ENSGALG00000036566	-2.34588	4.86209	22.5862	0.00243111	0.0381055		ENSGALG00000014425	1.64524	6.39628	25.3812	0.00115639	0.0181359		ENSGALG00000014682	-1.48163	4.46109	39.2088	0.000253969	0.00398303
ENSGALG00000005024	-5.99707	3.37581	77.236	3.32e-05	0.000520484		ENSGALG00000003907	1.71471	6.79108	26.5399	0.00157065	0.024569		ENSGALG00000034434	1.4562	7.13736	22.5823	0.00243222	0.0381055		ENSGALG00000001220	-2.17402	5.72968	25.3555	0.00115994	0.01817		ENSGALG00000000154	-4.93146	2.66892	39.1767	0.000254667	0.00398987
ENSGALG00000002083	8.03151	3.18508	77.1269	3.34e-05	0.00052249		ENSGALG00000020410	1.67993	4.32861	26.5367	0.00157118	0.024569		ENSGALG00000000875	0.96615	6.01894	22.5709	0.00243546	0.0381171		ENSGALG00000015147	3.78512	0.932542	25.3481	0.00116096	0.01817		ENSGALG00000033460	1.15104	6.31044	39.1512	0.000255224	0.00399447
ENSGALG00000014867	-1.38148	8.01729	77.017	3.35e-05	0.000524523		ENSGALG00000029652	-2.42662	5.02363	26.5321	0.00157191	0.024569		ENSGALG00000011724	1.38276	6.15453	22.5533	0.0024405	0.0381566		ENSGALG00000014725	3.48116	4.40781	25.3177	0.00116518	0.0181865		ENSGALG00000031018	1.92449	2.78327	39.0884	0.000256602	0.00401192
ENSGALG00000008459	-1.93476	8.68623	76.7863	3.39e-05	0.000529428		ENSGALG00000035465	-3.91526	2.08361	26.5251	0.00157305	0.024569		ENSGALG00000012304	-1.78812	5.30129	22.5325	0.00244644	0.0381683		ENSGALG00000017208	1.82768	4.43229	25.3068	0.00116669	0.0181865		ENSGALG00000004598	-4.03272	0.686675	39.0558	0.000257322	0.00401904
ENSGALG00000003657	-3.10842	3.43155	76.6508	3.41e-05	0.000532113		ENSGALG00000005349	2.51067	2.92777	26.4907	0.0015786	0.0245777		ENSGALG00000007976	2.87453	2.55273	22.5305	0.00244701	0.0381683		ENSGALG00000043033	8.22224	-0.459481	36.5447	0.00116685	0.0181865		ENSGALG00000015746	-2.68903	4.25468	38.9652	0.000259335	0.00404024
ENSGALG00000031360	-7.72957	10.334	76.6132	3.42e-05	0.000532468		ENSGALG00000051068	-12.5327	3.54165	44.1228	0.00158	0.0245777		ENSGALG00000017715	-5.13366	5.47794	22.5243	0.00244878	0.0381683		ENSGALG00000002854	-2.11416	6.22602	25.3045	0.00116702	0.0181865		ENSGALG00000048906	-1.33123	4.98993	38.9647	0.000259345	0.00404024
ENSGALG00000053281	3.82821	4.26516	76.5553	3.43e-05	0.000533308		ENSGALG00000001995	-1.43418	4.47091	26.4726	0.00158155	0.0245777		ENSGALG00000047093	8.1159	-0.561801	35.8647	0.00246131	0.0383243		ENSGALG00000002958	2.61794	2.95198	25.2975	0.00116799	0.0181865		ENSGALG00000053509	-2.24988	4.03304	38.9588	0.000259477	0.00404024
ENSGALG00000009801	4.0278	3.60658	76.4874	3.44e-05	0.000534393		ENSGALG00000037869	-3.92086	4.50504	26.4724	0.00158157	0.0245777		ENSGALG00000019514	1.70926	8.05762	22.4526	0.00246946	0.0384118		ENSGALG00000045350	-2.73382	4.52774	25.2852	0.00116972	0.0181928		ENSGALG00000026137	9.25887	0.375875	59.9852	0.000261448	0.00406676
ENSGALG00000001304	3.59955	3.67607	76.4265	3.45e-05	0.000535314		ENSGALG00000006407	2.69242	6.7174	26.4685	0.0015822	0.0245777		ENSGALG00000037992	6.35777	0.761882	22.4299	0.00247606	0.0384376		ENSGALG00000004112	-1.34775	5.04489	25.2698	0.00117187	0.0181928		ENSGALG00000051104	3.77751	2.35392	38.8439	0.000262059	0.0040721
ENSGALG00000009097	1.65484	7.43787	76.3739	3.45e-05	0.000536037		ENSGALG00000002563	-4.20977	4.42182	26.4617	0.00158331	0.0245777		ENSGALG00000039942	-1.4265	8.09159	22.4294	0.00247617	0.0384376		ENSGALG00000015436	0.890697	7.18332	25.2677	0.00117215	0.0181928		ENSGALG00000013887	-1.20728	6.24104	38.7573	0.000264027	0.00409849
ENSGALG00000033720	10.5546	1.62848	148.914	3.48e-05	0.000539857		ENSGALG00000003932	-2.7711	5.86897	26.4464	0.00158581	0.0245913		ENSGALG00000007956	-4.62756	4.78804	22.4173	0.0024797	0.038453		ENSGALG00000022874	2.08363	3.85713	25.2537	0.00117413	0.0181928		ENSGALG00000001845	1.2251	5.46023	38.6958	0.000265436	0.00411615
ENSGALG00000014144	-2.77131	4.14727	76.1714	3.48e-05	0.000539857		ENSGALG00000034397	-10.1743	1.21778	43.9622	0.00159227	0.0245954		ENSGALG00000003928	8.72849	-0.00255277	35.7099	0.00248354	0.0384734		ENSGALG00000038096	-1.89189	6.81518	25.2364	0.00117656	0.0181928		ENSGALG00000030561	2.21544	2.12442	38.663	0.000266191	0.00412365
ENSGALG00000050840	8.02754	4.47383	76.0472	3.5e-05	0.000542346		ENSGALG00000004840	5.03524	3.7988	26.3895	0.00159512	0.0245954		ENSGALG00000009792	-2.01461	2.8572	22.3697	0.00249363	0.038507		ENSGALG00000038520	-0.98849	8.32284	25.2349	0.00117677	0.0181928		ENSGALG00000014645	-2.3531	2.63131	38.6092	0.000267435	0.00413871
ENSGALG00000014085	1.99496	7.09218	75.993	3.51e-05	0.000542722		ENSGALG00000000584	-7.25669	3.10429	26.3765	0.00159727	0.0245954		ENSGALG00000015038	1.34421	4.87982	22.3649	0.00249503	0.038507		ENSGALG00000026957	-2.10982	6.48847	25.2348	0.00117678	0.0181928		ENSGALG00000013091	1.65908	7.12997	38.5435	0.000268965	0.00415815
ENSGALG00000021231	-1.32044	6.55872	75.987	3.51e-05	0.000542722		ENSGALG00000007608	-6.58077	3.85752	26.3706	0.00159824	0.0245954		ENSGALG00000052481	-2.42437	4.27079	22.3641	0.00249528	0.038507		ENSGALG00000007651	-2.35854	8.0825	25.2204	0.00117881	0.0182057		ENSGALG00000005626	-1.63014	2.96383	38.5022	0.000269932	0.00416886
ENSGALG00000012089	5.43636	5.69759	75.9433	3.52e-05	0.000543223		ENSGALG00000009730	-9.05992	0.153685	43.8825	0.00159841	0.0245954		ENSGALG00000005077	-4.96655	4.72675	22.3582	0.00249701	0.038507		ENSGALG00000012956	1.42731	5.52763	25.1639	0.00118682	0.0183108		ENSGALG00000025915	1.46215	7.65164	38.4677	0.000270744	0.00417716
ENSGALG00000031128	-1.63161	4.80826	75.9218	3.52e-05	0.000543223		ENSGALG00000010183	1.33629	6.47846	26.3653	0.00159911	0.0245954		ENSGALG00000044447	8.30467	-0.39252	35.6058	0.00249867	0.038507		ENSGALG00000001051	-1.03436	5.49344	25.1369	0.00119067	0.0183515		ENSGALG00000007840	1.75965	3.72517	38.4254	0.000271744	0.00418834
ENSGALG00000002016	-1.55546	6.18386	75.8472	3.54e-05	0.000543867		ENSGALG00000014485	-3.91301	3.90767	26.3573	0.00160042	0.0245954		ENSGALG00000007349	-10.4584	1.65419	35.5477	0.00250716	0.038507		ENSGALG00000005973	1.27035	5.02615	25.1235	0.00119258	0.0183589		ENSGALG00000003795	-1.5431	5.39464	38.4053	0.000272219	0.0041914
ENSGALG00000038994	1.87483	4.06004	75.8223	3.54e-05	0.000543867		ENSGALG00000049477	-3.92884	0.819302	26.3529	0.00160116	0.0245954		ENSGALG00000000438	1.21241	4.71051	22.323	0.00250739	0.038507		ENSGALG00000011347	-2.14897	8.34359	25.1102	0.00119448	0.0183589		ENSGALG00000012150	1.27736	6.36035	38.3025	0.000274673	0.0042249
ENSGALG00000053917	1.77413	8.58455	75.8196	3.54e-05	0.000543867		ENSGALG00000006898	1.47664	5.79447	26.3427	0.00160284	0.0245954		ENSGALG00000028207	4.07695	0.964671	22.3219	0.00250772	0.038507		ENSGALG00000014096	-1.13914	5.52373	25.1082	0.00119477	0.0183589		ENSGALG00000023898	-2.50895	2.44907	38.276	0.000275309	0.00422959
ENSGALG00000001942	2.44892	5.34027	75.7948	3.54e-05	0.000543867		ENSGALG00000013861	-3.4573	2.15541	26.3401	0.00160328	0.0245954		ENSGALG00000005994	1.68211	5.37338	22.3192	0.00250852	0.038507		ENSGALG00000016568	-0.983195	5.8696	25.0989	0.00119611	0.0183609		ENSGALG00000016662	-1.69096	8.91374	38.2571	0.000275764	0.00422959
ENSGALG00000009556	3.29324	3.65827	75.7802	3.55e-05	0.000543867		ENSGALG00000009568	3.99295	2.09014	26.3365	0.00160387	0.0245954		ENSGALG00000004907	-3.53549	2.33837	22.3039	0.00251305	0.0385322		ENSGALG00000035365	2.36122	3.36583	25.084	0.00119826	0.0183753		ENSGALG00000028709	5.57886	3.69192	38.2551	0.000275813	0.00422959
ENSGALG00000005900	-1.5827	5.20713	75.7513	3.55e-05	0.000543867		ENSGALG00000011145	-7.51837	2.31026	26.3147	0.00160749	0.024626		ENSGALG00000014144	-5.35611	6.89147	22.2966	0.00251523	0.0385322		ENSGALG00000015355	-1.70534	9.56111	25.0562	0.00120226	0.0184181		ENSGALG00000002908	-5.64617	2.88791	38.2272	0.000276485	0.00423344
ENSGALG00000003165	-1.42647	6.30215	75.71	3.56e-05	0.000543867		ENSGALG00000007646	-8.94122	5.69292	26.2577	0.00161698	0.0247465		ENSGALG00000043831	3.54845	5.69969	22.2677	0.00252381	0.0386248		ENSGALG00000029498	-1.41881	3.784	25.0385	0.00120482	0.0184388		ENSGALG00000038817	-6.44243	1.13249	38.2216	0.000276621	0.00423344
ENSGALG00000008763	-2.1369	5.67984	75.7001	3.56e-05	0.000543867		ENSGALG00000038747	-5.2895	3.65407	26.2399	0.00161996	0.0247671		ENSGALG00000016737	1.60055	6.70559	22.2542	0.00252784	0.0386474		ENSGALG00000009065	-0.856049	6.35226	25.0244	0.00120688	0.0184517		ENSGALG00000000102	-1.81385	3.23947	38.1731	0.000277799	0.00424719
ENSGALG00000009032	10.5688	1.64227	147.675	3.56e-05	0.000543867		ENSGALG00000043727	-9.83346	0.888473	43.5581	0.00162376	0.0247791		ENSGALG00000052132	7.45175	-1.14181	35.3783	0.00253217	0.0386727		ENSGALG00000026221	2.09838	2.9035	25.0063	0.00120952	0.0184734		ENSGALG00000012228	1.86109	4.89014	38.1253	0.000278963	0.00426071
ENSGALG00000031076	8.1876	3.35439	75.6603	3.57e-05	0.000544193		ENSGALG00000008506	1.31091	5.4364	26.2159	0.001624	0.0247791		ENSGALG00000053966	9.46638	0.694677	35.3621	0.00253458	0.0386727		ENSGALG00000011800	-1.0719	5.98672	24.9734	0.00121432	0.0184906		ENSGALG00000005703	1.45862	6.63554	38.0284	0.000281347	0.00429081
ENSGALG00000040541	-3.68011	10.1977	75.6202	3.57e-05	0.000544642		ENSGALG00000032701	-10.0804	1.12658	43.5118	0.00162742	0.0248063		ENSGALG00000051148	4.00578	1.86648	22.2132	0.00254014	0.0387082		ENSGALG00000015141	3.64278	2.6358	24.9717	0.00121457	0.0184906		ENSGALG00000011914	-2.49733	3.40485	38.0223	0.000281499	0.00429081
ENSGALG00000033089	5.41128	5.1266	75.5707	3.58e-05	0.000545002		ENSGALG00000004581	2.82578	7.7721	26.149	0.0016353	0.0249003		ENSGALG00000012339	-1.13774	6.25664	22.207	0.002542	0.0387082		ENSGALG00000001107	-1.12256	6.58298	24.9655	0.00121547	0.0184906		ENSGALG00000052975	5.78525	0.693373	38.008	0.000281852	0.00429189
ENSGALG00000010178	1.58479	6.09725	75.5393	3.59e-05	0.000545002		ENSGALG00000031058	4.63229	7.27834	26.1398	0.00163686	0.0249003		ENSGALG00000036514	5.61707	1.95475	22.1979	0.00254475	0.0387113		ENSGALG00000026449	1.26061	5.18749	24.9653	0.00121551	0.0184906		ENSGALG00000017148	-2.86202	2.66615	37.9938	0.000282204	0.00429295
ENSGALG00000031839	4.9566	4.0125	75.5271	3.59e-05	0.000545002		ENSGALG00000011483	2.20354	4.45092	26.0842	0.00164635	0.0249835		ENSGALG00000003106	3.35316	7.32336	22.1803	0.00255005	0.0387532		ENSGALG00000011681	2.85214	3.94456	24.9507	0.00121765	0.0184992		ENSGALG00000005000	-3.2879	4.4925	37.9001	0.000284541	0.00432417
ENSGALG00000037888	-3.11052	6.79648	75.5151	3.59e-05	0.000545002		ENSGALG00000013615	-2.43864	4.74624	26.0826	0.00164662	0.0249835		ENSGALG00000046679	6.65337	1.68975	22.1432	0.0025613	0.0388532		ENSGALG00000037780	-1.06385	6.07932	24.9448	0.00121851	0.0184992		ENSGALG00000013602	-1.18433	6.47136	37.865	0.000285424	0.00433326
ENSGALG00000034507	-4.6591	5.31836	75.4777	3.6e-05	0.000545002		ENSGALG00000029195	-5.36847	2.17767	26.0591	0.00165067	0.0249835		ENSGALG00000030029	7.60861	-1.00735	35.181	0.00256175	0.0388532		ENSGALG00000031799	8.23575	-0.447682	35.8496	0.00122391	0.0185379		ENSGALG00000016185	-2.64195	3.13554	37.8459	0.000285906	0.00433623
ENSGALG00000049235	6.06385	3.39962	75.4739	3.6e-05	0.000545002		ENSGALG00000012377	-9.01066	0.105579	43.1989	0.0016525	0.0249835		ENSGALG00000053574	2.45651	2.79512	22.1237	0.00256724	0.0388883		ENSGALG00000038433	3.86573	3.55225	24.9033	0.00122464	0.0185379		ENSGALG00000055021	-1.65135	6.57892	37.8267	0.000286389	0.00433924
ENSGALG00000015109	-1.5034	8.2345	75.4498	3.6e-05	0.00054506		ENSGALG00000007409	-4.32808	2.00444	26.0481	0.00165255	0.0249835		ENSGALG00000002576	-3.9131	4.8863	22.1173	0.00256918	0.0388883		ENSGALG00000034077	-1.65916	6.64688	24.9005	0.00122506	0.0185379		ENSGALG00000030908	1.85896	5.35113	37.7224	0.000289042	0.00436415
ENSGALG00000024481	3.37195	3.08571	75.4151	3.61e-05	0.000545379		ENSGALG00000023443	1.43437	6.17323	26.0446	0.00165315	0.0249835		ENSGALG00000003747	-4.677	5.98722	22.109	0.00257175	0.0388884		ENSGALG00000042739	2.95134	4.11555	24.8946	0.00122594	0.0185379		ENSGALG00000051082	2.5159	1.6926	37.7218	0.000289057	0.00436415
ENSGALG00000015071	1.95325	6.28698	75.3875	3.61e-05	0.000545396		ENSGALG00000033694	-8.12758	3.85032	26.0406	0.00165384	0.0249835		ENSGALG00000003674	1.18125	6.30262	22.0881	0.00257813	0.0389462		ENSGALG00000013002	1.30845	7.41251	24.8814	0.00122789	0.0185489		ENSGALG00000006507	-4.509	5.32151	37.7174	0.000289169	0.00436415
ENSGALG00000034502	2.13857	6.49715	75.3709	3.61e-05	0.000545396		ENSGALG00000002853	1.57607	5.55953	26.0141	0.00165841	0.0250277		ENSGALG00000032893	-3.25042	3.93919	22.0744	0.00258234	0.038971		ENSGALG00000012594	-2.95269	3.52154	24.8637	0.00123052	0.0185502		ENSGALG00000033781	-1.94656	5.13349	37.7169	0.000289182	0.00436415
ENSGALG00000012350	2.47186	4.15296	75.2984	3.63e-05	0.00054666		ENSGALG00000009507	4.14601	7.20867	25.9985	0.00166111	0.0250436		ENSGALG00000001841	1.50222	4.79957	22.0583	0.0025873	0.0389981		ENSGALG00000028265	-0.938419	8.7344	24.8578	0.0012314	0.0185502		ENSGALG00000008427	11.5878	2.65148	57.6732	0.000290947	0.00438643
ENSGALG00000016582	7.29424	5.48354	75.2637	3.63e-05	0.000546987		ENSGALG00000007759	-3.81459	2.87863	25.9778	0.00166471	0.025069		ENSGALG00000009158	-1.98674	6.63294	22.0519	0.00258927	0.0389981		ENSGALG00000016805	8.80876	0.0702978	35.748	0.00123256	0.0185502		ENSGALG00000019794	-1.75216	3.21477	37.5805	0.000292699	0.00440738
ENSGALG00000034048	-4.35572	6.34897	75.1739	3.65e-05	0.000547433		ENSGALG00000003499	-6.56502	3.67157	25.9698	0.0016661	0.025069		ENSGALG00000015675	-2.11996	3.69761	22.04	0.00259292	0.039006		ENSGALG00000011484	8.26899	-0.415922	35.7326	0.00123388	0.0185502		ENSGALG00000014923	-2.75912	4.31785	37.5721	0.000292917	0.00440738
ENSGALG00000016509	2.24471	4.31144	75.1662	3.65e-05	0.000547433		ENSGALG00000002038	-3.00281	3.41478	25.9461	0.00167022	0.0251062		ENSGALG00000040041	1.26755	5.8069	22.033	0.00259508	0.039006		ENSGALG00000051017	8.48174	-0.227612	35.7303	0.00123408	0.0185502		ENSGALG00000010055	-4.60041	2.37588	37.4559	0.000295957	0.00444638
ENSGALG00000002710	2.77031	3.83449	75.1632	3.65e-05	0.000547433		ENSGALG00000000685	-1.73677	5.17112	25.9285	0.0016733	0.0251276		ENSGALG00000002119	1.20097	7.18418	22.0253	0.00259749	0.039006		ENSGALG00000009078	3.27065	1.46706	24.8157	0.0012377	0.0185837		ENSGALG00000012007	-1.08188	6.98318	37.4508	0.000296094	0.00444638
ENSGALG00000042396	1.8604	4.78434	75.1593	3.65e-05	0.000547433		ENSGALG00000016564	-6.91984	0.811845	25.9155	0.00167557	0.0251369		ENSGALG00000029175	-1.66821	3.95569	21.9887	0.00260884	0.0391378		ENSGALG00000029760	-3.13335	3.93055	24.8087	0.00123875	0.0185837		ENSGALG00000005470	2.01472	2.74134	37.4115	0.00029713	0.00445433
ENSGALG00000008263	-6.44506	7.61135	75.1321	3.65e-05	0.000547576		ENSGALG00000038141	-9.70014	0.75988	42.7607	0.00168856	0.0252358		ENSGALG00000005599	7.29608	3.89759	21.9778	0.00261223	0.03915		ENSGALG00000014603	5.16997	1.33666	24.7643	0.00124544	0.0186656		ENSGALG00000034821	-1.69631	7.89376	37.3995	0.000297449	0.00445433
ENSGALG00000016442	7.44127	5.64075	75.0799	3.66e-05	0.000547817		ENSGALG00000012763	1.89653	7.93044	25.8415	0.00168862	0.0252358		ENSGALG00000012782	1.36802	7.38833	21.9613	0.0026174	0.0391888		ENSGALG00000025886	8.60068	-0.115312	35.5658	0.00124829	0.0186796		ENSGALG00000002262	1.20936	7.19535	37.3975	0.000297502	0.00445433
ENSGALG00000033813	4.19599	3.87547	75.0794	3.66e-05	0.000547817		ENSGALG00000016998	-5.68839	3.34915	25.8411	0.00168869	0.0252358		ENSGALG00000010935	5.38723	1.34567	21.9468	0.00262193	0.0392179		ENSGALG00000015842	1.79279	2.98821	24.7396	0.00124919	0.0186796		ENSGALG00000036659	1.42386	3.7868	37.3378	0.000299091	0.0044704
ENSGALG00000004683	1.37182	6.89982	74.9701	3.68e-05	0.000550027		ENSGALG00000012055	-4.94228	5.06598	25.8357	0.00168964	0.0252358		ENSGALG00000004980	-4.74324	4.14844	21.9285	0.00262769	0.0392352		ENSGALG00000052272	6.39954	1.32253	24.7338	0.00125006	0.0186796		ENSGALG00000042181	2.07765	5.56343	37.3343	0.000299183	0.0044704
ENSGALG00000042883	-1.36217	7.21108	74.9247	3.69e-05	0.000550635		ENSGALG00000015809	1.08824	5.57778	25.8126	0.00169375	0.0252358		ENSGALG00000044632	2.37733	5.77323	21.9267	0.00262824	0.0392352		ENSGALG00000016967	8.45867	-0.244736	35.4858	0.00125529	0.0187094		ENSGALG00000007779	2.27262	7.86905	37.324	0.000299458	0.0044704
ENSGALG00000030151	-8.598	3.27961	74.8825	3.7e-05	0.000551161		ENSGALG00000001130	-4.53391	2.37728	25.794	0.00169704	0.0252358		ENSGALG00000050385	8.52149	-0.19483	34.698	0.00263629	0.0392369		ENSGALG00000041833	6.33204	0.570169	24.6979	0.00125553	0.0187094		ENSGALG00000007378	-1.63672	5.91763	37.2865	0.000300463	0.00447974
ENSGALG00000050083	11.0542	2.11558	145.083	3.73e-05	0.000555749		ENSGALG00000042505	-5.14479	3.27738	25.7751	0.00170042	0.0252358		ENSGALG00000028675	1.31731	4.67025	21.893	0.00263888	0.0392369		ENSGALG00000016947	-1.19838	5.69061	24.6965	0.00125575	0.0187094		ENSGALG00000040794	-4.4319	2.5028	37.2787	0.000300674	0.00447974
ENSGALG00000026768	10.949	2.01256	145.064	3.73e-05	0.000555749		ENSGALG00000013803	-7.72167	2.50746	25.7689	0.00170153	0.0252358		ENSGALG00000024296	2.98437	1.65007	21.8891	0.0026401	0.0392369		ENSGALG00000013853	-0.858151	6.57142	24.673	0.00125935	0.0187286		ENSGALG00000039735	2.0171	7.89253	37.2628	0.000301101	0.00448172
ENSGALG00000009654	1.5498	5.02825	74.5035	3.76e-05	0.000559213		ENSGALG00000042269	1.78152	4.08378	25.7675	0.00170177	0.0252358		ENSGALG00000013073	-3.96702	2.79984	21.8811	0.00264263	0.0392369		ENSGALG00000029747	1.3807	3.92899	24.672	0.0012595	0.0187286		ENSGALG00000009269	1.17094	6.19371	37.2406	0.0003017	0.00448624
ENSGALG00000004342	2.5413	4.65036	74.4451	3.77e-05	0.000559595		ENSGALG00000030879	2.69339	9.35577	25.7655	0.00170213	0.0252358		ENSGALG00000043400	2.29255	3.77239	21.879	0.00264331	0.0392369		ENSGALG00000001117	-1.7254	4.66938	24.6499	0.0012629	0.0187607		ENSGALG00000004472	2.11764	2.88077	37.187	0.000303149	0.00450338
ENSGALG00000030677	7.9138	2.77158	74.4272	3.77e-05	0.000559595		ENSGALG00000009879	1.3275	7.14701	25.7627	0.00170264	0.0252358		ENSGALG00000003235	-1.69495	5.4463	21.8741	0.00264487	0.0392369		ENSGALG00000050277	-5.36508	0.650483	24.6338	0.00126537	0.0187759		ENSGALG00000007268	4.25124	5.95946	37.1381	0.00030448	0.0045161
ENSGALG00000004465	3.07072	6.25651	74.4132	3.78e-05	0.000559595		ENSGALG00000002525	-2.65876	4.14577	25.7381	0.00170705	0.0252358		ENSGALG00000051300	4.92582	4.16728	21.848	0.00265314	0.0392369		ENSGALG00000015693	-2.09589	6.04986	24.6272	0.00126639	0.0187759		ENSGALG00000036021	-2.60739	2.35192	37.1097	0.000305258	0.0045161
ENSGALG00000013626	2.89809	5.82771	74.4041	3.78e-05	0.000559595		ENSGALG00000037816	1.50259	5.37561	25.7239	0.0017096	0.0252358		ENSGALG00000001387	-6.82661	1.56037	21.8462	0.00265371	0.0392369		ENSGALG00000013742	1.12037	6.77165	24.5828	0.00127328	0.0188596		ENSGALG00000010036	2.43945	3.0625	37.1082	0.000305299	0.0045161
ENSGALG00000041470	-3.47604	5.31688	74.3665	3.78e-05	0.000560021		ENSGALG00000035182	-6.78099	3.11143	25.7161	0.00171101	0.0252358		ENSGALG00000004180	2.09922	7.80662	21.8358	0.00265702	0.0392369		ENSGALG00000030710	-2.30802	2.33763	24.5554	0.00127754	0.0188692		ENSGALG00000049101	-2.08493	3.40485	37.1071	0.000305329	0.0045161
ENSGALG00000001101	2.63463	5.23512	74.3036	3.8e-05	0.000561108		ENSGALG00000040173	1.15946	6.0283	25.7149	0.00171123	0.0252358		ENSGALG00000017211	1.19624	6.60538	21.8339	0.00265764	0.0392369		ENSGALG00000054270	2.55596	2.80817	24.5548	0.00127764	0.0188692		ENSGALG00000026214	6.63706	1.24338	37.1002	0.000305518	0.0045161
ENSGALG00000003862	2.57029	4.46027	74.2034	3.81e-05	0.000563028		ENSGALG00000017065	-6.87692	3.8408	25.699	0.00171408	0.0252358		ENSGALG00000043092	-2.21491	10.363	21.8334	0.00265781	0.0392369		ENSGALG00000031130	-1.1466	5.69632	24.5548	0.00127765	0.0188692		ENSGALG00000035949	-1.32229	4.78733	37.0903	0.000305789	0.0045161
ENSGALG00000003503	2.568	4.95148	74.1635	3.82e-05	0.000563028		ENSGALG00000003876	-10.1232	1.16825	42.4522	0.00171464	0.0252358		ENSGALG00000041266	-4.17801	4.35124	21.8286	0.00265934	0.0392369		ENSGALG00000025773	1.7308	3.93252	24.5403	0.0012799	0.0188738		ENSGALG00000042883	1.13976	7.10458	37.0628	0.000306544	0.00452287
ENSGALG00000040896	-1.49015	9.45666	74.1505	3.82e-05	0.000563028		ENSGALG00000008257	-4.34224	4.6043	25.6814	0.00171726	0.0252358		ENSGALG00000034374	-2.1117	5.40819	21.7937	0.0026705	0.039338		ENSGALG00000011222	-6.72155	1.28709	24.5369	0.00128044	0.0188738		ENSGALG00000014084	1.02451	5.669	37.0164	0.000307826	0.00453737
ENSGALG00000005907	-1.44552	9.9375	74.1459	3.82e-05	0.000563028		ENSGALG00000013086	-9.29863	0.376833	42.408	0.00171842	0.0252358		ENSGALG00000008180	1.1839	7.01111	21.7857	0.00267309	0.039338		ENSGALG00000005976	1.58363	5.32688	24.5049	0.00128546	0.0189294		ENSGALG00000049810	7.96749	2.8085	36.9613	0.000309356	0.0045555
ENSGALG00000015345	8.00549	3.61751	74.0879	3.83e-05	0.000563998		ENSGALG00000016631	2.35134	7.23712	25.6649	0.00172027	0.0252358		ENSGALG00000053281	2.01805	4.80776	21.7777	0.00267565	0.039338		ENSGALG00000013229	-1.48992	5.19033	24.4908	0.00128768	0.0189438		ENSGALG00000045606	-1.59566	4.39221	36.9206	0.00031049	0.00456779
ENSGALG00000042642	-1.50131	5.99439	74.0373	3.84e-05	0.000564776		ENSGALG00000007000	-7.80413	6.29631	25.6624	0.00172071	0.0252358		ENSGALG00000004087	-4.15026	5.00828	21.7749	0.00267655	0.039338		ENSGALG00000010613	-1.35036	7.69928	24.4821	0.00128906	0.0189458		ENSGALG00000029947	1.20859	4.78073	36.8903	0.00031134	0.00457345
ENSGALG00000001183	1.44666	6.99583	73.9853	3.85e-05	0.000565594		ENSGALG00000005209	-7.01469	7.36208	25.6365	0.00172542	0.0252358		ENSGALG00000015297	-2.34824	5.67206	21.7558	0.00268272	0.0393907		ENSGALG00000015437	-1.35972	6.57828	24.4388	0.00129592	0.0190281		ENSGALG00000037953	1.59889	8.30769	36.8854	0.000311477	0.00457345
ENSGALG00000036743	-3.0311	8.99624	73.9085	3.87e-05	0.000567068		ENSGALG00000038043	-3.21505	3.36909	25.6361	0.00172548	0.0252358		ENSGALG00000000104	-3.81689	1.96927	21.7379	0.00268849	0.0394052		ENSGALG00000006087	8.20131	-0.477099	34.9587	0.00130272	0.0191095		ENSGALG00000015959	1.12339	6.73407	36.8533	0.000312381	0.00457354
ENSGALG00000031982	-1.52351	6.72685	73.8187	3.88e-05	0.000568807		ENSGALG00000013742	-2.10069	5.37747	25.6306	0.0017265	0.0252358		ENSGALG00000051501	8.60111	-0.121124	34.3687	0.0026889	0.0394052		ENSGALG00000040761	8.26906	-0.419109	34.8525	0.00131257	0.0192221		ENSGALG00000001640	-2.53895	2.18254	36.8483	0.000312523	0.00457354
ENSGALG00000010406	-1.5043	8.61249	73.8011	3.89e-05	0.000568807		ENSGALG00000005298	-1.99885	4.48696	25.628	0.00172696	0.0252358		ENSGALG00000051116	8.39933	-0.304157	34.3173	0.00269724	0.0394894		ENSGALG00000029545	-1.32147	6.04494	24.3234	0.00131444	0.0192221		ENSGALG00000003272	1.6726	6.44117	36.8463	0.000312578	0.00457354
ENSGALG00000006331	-2.82055	3.17281	73.7523	3.89e-05	0.000569554		ENSGALG00000041690	3.07943	1.47267	25.6253	0.00172745	0.0252358		ENSGALG00000029264	-5.69125	1.64878	21.6847	0.00270579	0.0395764		ENSGALG00000006992	6.66829	6.05523	24.3178	0.00131534	0.0192221		ENSGALG00000014727	4.06977	9.71586	36.8424	0.000312687	0.00457354
ENSGALG00000008753	-2.54277	3.34672	73.7291	3.9e-05	0.000569621		ENSGALG00000027415	5.92492	7.00767	25.6154	0.00172927	0.0252358		ENSGALG00000004675	-2.44904	2.85259	21.6719	0.00271	0.0395999		ENSGALG00000008369	-1.95342	8.04624	24.3167	0.00131553	0.0192221		ENSGALG00000008058	1.46962	3.95434	36.8113	0.000313567	0.00458125
ENSGALG00000028471	-1.41795	6.43724	73.6877	3.91e-05	0.000570173		ENSGALG00000008990	-1.7526	3.95161	25.6138	0.00172956	0.0252358		ENSGALG00000038772	1.00462	6.40173	21.6309	0.00272345	0.0397582		ENSGALG00000030455	-1.13588	6.1338	24.3093	0.00131672	0.0192221		ENSGALG00000049239	1.87207	2.95334	36.8025	0.000313817	0.00458125
ENSGALG00000051336	4.41515	3.35181	73.6179	3.92e-05	0.000570901		ENSGALG00000008911	-8.49427	-0.371447	42.2699	0.00173032	0.0252358		ENSGALG00000014252	7.19867	-1.3538	34.1228	0.00272916	0.0398034		ENSGALG00000000943	1.11708	6.08117	24.3003	0.00131819	0.019225		ENSGALG00000040644	2.28581	3.0569	36.7822	0.000314392	0.00458524
ENSGALG00000006064	8.2167	2.69195	73.6083	3.92e-05	0.000570901		ENSGALG00000054138	9.1278	0.193204	42.1687	0.00173911	0.0253245		ENSGALG00000030863	7.89711	-0.755361	34.0499	0.00274127	0.0399274		ENSGALG00000002729	-2.02766	3.97361	24.2918	0.00131956	0.0192266		ENSGALG00000034507	2.77208	5.29033	36.739	0.000315624	0.00459879
ENSGALG00000013605	-1.70309	8.7877	73.5986	3.92e-05	0.000570901		ENSGALG00000012171	3.31153	5.33148	25.5278	0.00174536	0.0253245		ENSGALG00000031381	1.40897	5.22949	21.572	0.00274293	0.0399274		ENSGALG00000021685	1.62921	3.27438	24.2814	0.00132126	0.0192302		ENSGALG00000004689	-4.46154	4.42729	36.6821	0.000317252	0.00461556
ENSGALG00000014788	3.00468	4.66692	73.5699	3.93e-05	0.00057112		ENSGALG00000008188	2.23355	5.63023	25.5123	0.00174823	0.0253245		ENSGALG00000011084	2.45127	2.25256	21.5481	0.00275091	0.0400054		ENSGALG00000007832	-1.1652	6.30589	24.266	0.00132377	0.0192302		ENSGALG00000035465	-3.79193	1.90711	36.6763	0.000317419	0.00461556
ENSGALG00000044632	4.79722	5.25163	73.4513	3.95e-05	0.000573594		ENSGALG00000015148	-14.9662	5.96824	42.0393	0.00175044	0.0253245		ENSGALG00000013196	-1.73427	3.99209	21.5357	0.00275505	0.0400272		ENSGALG00000004003	-1.0671	7.12927	24.2633	0.00132421	0.0192302		ENSGALG00000004687	-3.57649	1.48803	36.6593	0.000317909	0.00461556
ENSGALG00000051599	10.6598	1.73038	141.998	3.95e-05	0.000573594		ENSGALG00000045199	-4.90317	5.37229	25.4952	0.0017514	0.0253245		ENSGALG00000000737	1.53925	4.40549	21.5073	0.00276455	0.04008		ENSGALG00000004198	0.912913	7.01368	24.2576	0.00132514	0.0192302		ENSGALG00000026298	2.16993	6.73537	36.6522	0.000318115	0.00461556
ENSGALG00000006775	5.64294	3.94297	73.3685	3.96e-05	0.00057487		ENSGALG00000012312	1.86635	5.77395	25.4939	0.00175163	0.0253245		ENSGALG00000006647	-2.55246	3.05374	21.5072	0.00276458	0.04008		ENSGALG00000031546	6.0681	4.32864	24.2516	0.00132613	0.0192302		ENSGALG00000041365	-2.40497	1.68132	36.646	0.000318293	0.00461556
ENSGALG00000006901	-3.06759	5.26539	73.3326	3.97e-05	0.000575286		ENSGALG00000003426	6.22307	4.44714	25.4928	0.00175184	0.0253245		ENSGALG00000029706	1.81192	7.61985	21.4993	0.00276724	0.04008		ENSGALG00000050778	8.29232	-0.396313	34.6716	0.00132958	0.0192618		ENSGALG00000000516	-6.40759	2.00832	36.5993	0.000319645	0.00462684
ENSGALG00000037375	-2.24193	7.90658	73.1649	4e-05	0.000579275		ENSGALG00000004812	-7.31077	4.53831	25.4769	0.0017548	0.0253245		ENSGALG00000041104	1.2259	6.41426	21.4934	0.00276923	0.04008		ENSGALG00000014395	-1.07664	7.07024	24.2164	0.00133191	0.0192767		ENSGALG00000014646	1.60138	6.5474	36.5981	0.00031968	0.00462684
ENSGALG00000005243	-1.69075	5.67425	73.1206	4.01e-05	0.000579926		ENSGALG00000010806	3.75199	7.40176	25.4766	0.00175486	0.0253245		ENSGALG00000038789	-3.50754	3.24464	21.4739	0.00277581	0.0401149		ENSGALG00000020002	3.43871	2.23359	24.2089	0.00133315	0.0192767		ENSGALG00000042103	4.82566	9.093	36.5853	0.00032005	0.00462715
ENSGALG00000003353	-1.95185	6.35853	73.0063	4.03e-05	0.000582204		ENSGALG00000040621	-6.54946	3.1996	25.4685	0.00175637	0.0253245		ENSGALG00000004782	1.96591	3.44759	21.4706	0.00277692	0.0401149		ENSGALG00000000769	4.98484	1.70682	24.1989	0.0013348	0.0192822		ENSGALG00000007721	-1.15466	7.10872	36.5692	0.00032052	0.00462715
ENSGALG00000007537	2.61645	5.64281	72.9967	4.03e-05	0.000582204		ENSGALG00000051443	-2.17353	2.86907	25.4668	0.00175668	0.0253245		ENSGALG00000046637	5.8469	1.63556	21.4568	0.0027816	0.0401401		ENSGALG00000008128	-0.884756	7.20131	24.1688	0.00133977	0.0193188		ENSGALG00000031637	1.98236	5.27227	36.5645	0.000320656	0.00462715
ENSGALG00000038740	-5.20226	4.89775	72.9207	4.05e-05	0.000583736		ENSGALG00000029691	1.33252	5.73277	25.4607	0.00175782	0.0253245		ENSGALG00000053289	9.87153	1.08508	33.7965	0.00278395	0.0401401		ENSGALG00000010680	2.95872	5.53659	24.1682	0.00133987	0.0193188		ENSGALG00000011488	2.5533	4.00282	36.5514	0.000321038	0.00462715
ENSGALG00000006057	-1.8404	6.3354	72.8894	4.05e-05	0.000584042		ENSGALG00000035761	2.396	4.5205	25.4515	0.00175954	0.0253245		ENSGALG00000048066	7.29909	-1.2708	33.7517	0.0027916	0.0401721		ENSGALG00000040869	-1.61353	3.68807	24.1446	0.00134378	0.0193512		ENSGALG00000032975	-1.99001	4.16861	36.545	0.000321224	0.00462715
ENSGALG00000016415	-3.35617	6.81983	72.6454	4.1e-05	0.000589967		ENSGALG00000038780	1.49099	7.0221	25.4419	0.00176133	0.0253245		ENSGALG00000016774	-3.94221	4.46345	21.4216	0.00279354	0.0401721		ENSGALG00000016059	1.97294	3.88283	24.1393	0.00134467	0.0193512		ENSGALG00000026674	-1.6054	3.68217	36.5106	0.000322229	0.00463724
ENSGALG00000009302	3.501	5.57725	72.6351	4.1e-05	0.000589967		ENSGALG00000031754	2.96579	3.93216	25.4415	0.0017614	0.0253245		ENSGALG00000048337	7.48508	-1.11085	33.724	0.00279635	0.0401721		ENSGALG00000008589	-1.53341	7.16666	24.106	0.00135024	0.0194131		ENSGALG00000015367	-1.93283	3.19736	36.4879	0.000322896	0.00464243
ENSGALG00000000255	-2.67284	8.65508	72.5979	4.11e-05	0.00059041		ENSGALG00000008744	-3.52961	1.74699	25.4103	0.00176726	0.0253847		ENSGALG00000034898	1.30632	5.7143	21.4122	0.00279674	0.0401721		ENSGALG00000042232	1.73105	4.67247	24.0857	0.00135364	0.0194314		ENSGALG00000005696	1.13798	5.91564	36.4238	0.000324787	0.00465975
ENSGALG00000000438	1.76065	4.24574	72.5721	4.12e-05	0.00059041		ENSGALG00000013878	1.20587	6.65415	25.3703	0.00177479	0.0254689		ENSGALG00000038776	-3.41853	4.72899	21.3746	0.0028096	0.0403119		ENSGALG00000014867	-1.02167	7.89082	24.0831	0.00135408	0.0194314		ENSGALG00000035493	-1.88746	3.59654	36.4082	0.000325248	0.00465975
ENSGALG00000007332	-4.63587	2.65425	72.5592	4.12e-05	0.00059041		ENSGALG00000036730	1.61193	5.5339	25.3416	0.00178022	0.0255227		ENSGALG00000049552	8.07746	-0.598412	33.6343	0.00281178	0.0403119		ENSGALG00000039169	-1.0929	4.93753	24.0196	0.00136481	0.0195662		ENSGALG00000028928	-2.74589	1.15181	36.4078	0.000325262	0.00465975
ENSGALG00000055117	-5.45133	6.95919	72.4882	4.13e-05	0.000590413		ENSGALG00000005767	1.25555	6.62291	25.3177	0.00178475	0.0255635		ENSGALG00000017201	1.44835	4.57261	21.3413	0.00282107	0.040407		ENSGALG00000007097	-1.76522	5.64668	24.0123	0.00136605	0.0195662		ENSGALG00000015849	2.94752	5.94257	36.4056	0.000325327	0.00465975
ENSGALG00000038933	8.0653	2.88613	72.4741	4.13e-05	0.000590413		ENSGALG00000010934	-4.18335	2.2999	25.2966	0.00178877	0.0255813		ENSGALG00000051822	7.37481	4.10077	21.3174	0.00282932	0.04047		ENSGALG00000011155	-1.34274	4.73213	23.9841	0.00137084	0.0196165		ENSGALG00000034345	1.24989	4.25175	36.375	0.000326235	0.00466495
ENSGALG00000012100	11.5835	2.63576	139.593	4.14e-05	0.000590413		ENSGALG00000029582	-1.19208	5.67849	25.2935	0.00178936	0.0255813		ENSGALG00000011528	-1.15789	5.29902	21.3117	0.00283129	0.04047		ENSGALG00000049299	1.15735	4.55214	23.9731	0.00137272	0.0196249		ENSGALG00000030902	-2.5313	4.4729	36.3727	0.000326304	0.00466495
ENSGALG00000039571	4.32187	3.74894	72.472	4.14e-05	0.000590413		ENSGALG00000004087	-4.47401	4.61373	25.279	0.00179214	0.025597		ENSGALG00000050276	8.09231	-0.579344	33.5095	0.00283346	0.04047		ENSGALG00000033993	-1.0577	7.35125	23.9582	0.00137528	0.0196332		ENSGALG00000016549	2.30576	4.79689	36.3016	0.000328429	0.00469091
ENSGALG00000037697	-1.6205	8.85725	72.456	4.14e-05	0.000590413		ENSGALG00000036117	3.12651	6.1381	25.2169	0.00180407	0.0257431		ENSGALG00000004889	-2.00321	5.50471	21.2862	0.00284013	0.0405076		ENSGALG00000002282	-1.65048	4.40462	23.9547	0.00137589	0.0196332		ENSGALG00000016537	-2.52445	2.20665	36.287	0.000328868	0.00469278
ENSGALG00000035295	-1.3391	5.84136	72.4398	4.14e-05	0.000590413		ENSGALG00000027389	-10.7245	1.75487	41.4101	0.0018071	0.0257622		ENSGALG00000014971	4.87036	5.81836	21.2825	0.00284143	0.0405076		ENSGALG00000017242	-1.17299	6.62328	23.9142	0.00138285	0.0197141		ENSGALG00000027198	1.66622	4.18761	36.2695	0.000329395	0.00469588
ENSGALG00000007095	-1.85246	6.82564	72.4026	4.15e-05	0.000590899		ENSGALG00000039696	2.60713	5.28916	25.182	0.00181083	0.0257844		ENSGALG00000053253	8.06048	-0.612309	33.4201	0.00284914	0.0405795		ENSGALG00000037697	-1.32694	8.76749	23.9018	0.00138499	0.019726		ENSGALG00000004571	-1.62903	7.45699	36.2324	0.000330514	0.00470457
ENSGALG00000000189	1.95474	5.7135	72.3511	4.16e-05	0.000591728		ENSGALG00000038776	-3.12207	4.37947	25.1757	0.00181205	0.0257844		ENSGALG00000045350	-3.58988	5.48917	21.247	0.00285384	0.0406085		ENSGALG00000044150	-8.03933	-0.693535	34.0462	0.00139075	0.0197628		ENSGALG00000014233	5.49044	5.13508	36.223	0.000330798	0.00470457
ENSGALG00000003282	1.55323	5.20414	72.2956	4.17e-05	0.000591728		ENSGALG00000006488	1.37866	7.16099	25.1646	0.00181421	0.025791		ENSGALG00000054371	-6.27711	1.90234	21.2022	0.00286957	0.0407626		ENSGALG00000031212	-1.75789	6.07741	23.8646	0.00139145	0.0197628		ENSGALG00000004531	-1.2467	7.71501	36.2186	0.000330933	0.00470457
ENSGALG00000001872	-1.88981	7.53661	72.2895	4.17e-05	0.000591728		ENSGALG00000033178	-2.61035	6.06684	25.1123	0.00182442	0.0258021		ENSGALG00000002963	-3.61434	5.13596	21.2009	0.00287004	0.0407626		ENSGALG00000029402	-1.58542	5.8526	23.8645	0.00139147	0.0197628		ENSGALG00000037939	1.53492	9.75111	36.1661	0.000332529	0.00472284
ENSGALG00000006473	-4.92899	5.33756	72.2686	4.18e-05	0.000591728		ENSGALG00000031850	3.85021	0.371792	25.0999	0.00182684	0.0258021		ENSGALG00000052102	8.24368	-0.44794	33.241	0.00288092	0.0408526		ENSGALG00000015898	-1.11792	7.22455	23.842	0.00139539	0.0198		ENSGALG00000009642	2.64103	3.73712	36.1001	0.000334548	0.00474709
ENSGALG00000053332	-2.5474	4.16636	72.2658	4.18e-05	0.000591728		ENSGALG00000013795	-6.16159	4.68279	25.0911	0.00182856	0.0258021		ENSGALG00000032660	-1.89444	6.52979	21.161	0.00288414	0.0408526		ENSGALG00000038753	-0.941504	6.03045	23.8091	0.00140114	0.0198395		ENSGALG00000049970	2.4738	1.75404	36.0719	0.000335416	0.004754
ENSGALG00000029545	-1.66395	6.17203	72.2548	4.18e-05	0.000591728		ENSGALG00000005079	-3.16043	7.42833	25.0909	0.00182861	0.0258021		ENSGALG00000011093	6.85263	1.59681	21.1541	0.00288658	0.0408526		ENSGALG00000037050	5.61147	4.4129	23.8034	0.00140214	0.0198395		ENSGALG00000001472	-1.40323	6.60058	36.0639	0.000335661	0.004754
ENSGALG00000001634	-1.31041	8.54547	72.201	4.19e-05	0.000592689		ENSGALG00000001103	1.60787	7.71051	25.0882	0.00182913	0.0258021		ENSGALG00000051920	7.71115	-0.921105	33.2064	0.00288713	0.0408526		ENSGALG00000053416	5.47095	2.11576	23.7988	0.00140295	0.0198395		ENSGALG00000029066	2.56971	4.22154	36.0313	0.000336671	0.00476074
ENSGALG00000041202	2.24919	3.9796	72.1646	4.2e-05	0.000592698		ENSGALG00000014924	-4.65668	2.69928	25.0625	0.00183419	0.0258021		ENSGALG00000009954	-2.28682	4.08455	21.1374	0.00289253	0.040891		ENSGALG00000002739	-0.947231	6.11314	23.7961	0.00140343	0.0198395		ENSGALG00000009302	-2.53118	4.54703	36.0283	0.000336763	0.00476074
ENSGALG00000002555	11.5831	2.63543	138.774	4.2e-05	0.000592698		ENSGALG00000033593	1.79098	5.20913	25.0565	0.00183538	0.0258021		ENSGALG00000006298	1.22886	6.91304	21.1205	0.00289856	0.0409382		ENSGALG00000015845	8.54909	-0.167533	33.9087	0.0014047	0.0198395		ENSGALG00000015111	1.67562	3.69306	36.0118	0.000337275	0.00476354
ENSGALG00000010535	4.9233	3.76072	72.1419	4.2e-05	0.000592698		ENSGALG00000039216	-12.2822	10.1073	25.0454	0.00183758	0.0258021		ENSGALG00000016622	-4.12081	3.33142	21.0853	0.00291118	0.0410318		ENSGALG00000002883	1.09675	4.56691	23.7557	0.00141055	0.0199036		ENSGALG00000004496	1.90613	7.86824	35.981	0.000338231	0.00477261
ENSGALG00000023812	2.91898	3.947	72.0806	4.21e-05	0.000593877		ENSGALG00000049890	-9.03273	0.128723	41.062	0.00183958	0.0258021		ENSGALG00000030941	-3.41057	4.95431	21.0848	0.00291135	0.0410318		ENSGALG00000003815	-1.13749	9.52158	23.7129	0.00141817	0.019992		ENSGALG00000042642	1.63798	5.78863	35.9547	0.000339052	0.00477975
ENSGALG00000014724	-1.9912	6.93561	71.9491	4.24e-05	0.000596832		ENSGALG00000017179	-9.46841	5.34315	25.0329	0.00184005	0.0258021		ENSGALG00000053502	7.23549	-1.32455	33.0414	0.00291696	0.0410318		ENSGALG00000049350	8.31628	-0.377243	33.7654	0.00141945	0.019992		ENSGALG00000013709	1.81346	4.37848	35.9427	0.000339425	0.00478058
ENSGALG00000016771	11.8231	2.87224	138.263	4.24e-05	0.000596832		ENSGALG00000035836	2.76781	9.577	25.0317	0.00184027	0.0258021		ENSGALG00000008270	-2.88576	3.3432	21.0665	0.00291794	0.0410318		ENSGALG00000040573	5.54623	3.11524	23.6902	0.00142221	0.0200124		ENSGALG00000000551	-1.27	6.68937	35.9243	0.000340004	0.0047843
ENSGALG00000007525	7.48496	3.74468	71.8731	4.25e-05	0.000598109		ENSGALG00000001264	3.51934	7.26947	25.028	0.00184101	0.0258021		ENSGALG00000016967	-3.31382	3.25358	21.0605	0.00292011	0.0410318		ENSGALG00000015340	1.09904	7.4997	23.6657	0.0014266	0.0200555		ENSGALG00000003172	2.2551	6.44923	35.8557	0.000342163	0.00481022
ENSGALG00000016059	3.08045	3.59513	71.8178	4.27e-05	0.000599137		ENSGALG00000003267	-1.61839	7.57561	25.0158	0.00184343	0.0258021		ENSGALG00000044581	1.56126	5.16363	21.0532	0.00292276	0.0410318		ENSGALG00000053716	8.05869	-0.604506	33.6834	0.00142799	0.0200565		ENSGALG00000009095	3.58681	10.1371	35.8379	0.000342723	0.00481364
ENSGALG00000015019	-2.58519	3.49153	71.7476	4.28e-05	0.000600591		ENSGALG00000037138	3.24896	5.65064	25.0137	0.00184384	0.0258021		ENSGALG00000000632	3.11633	5.04293	21.0495	0.00292409	0.0410318		ENSGALG00000010129	4.0231	6.14409	23.6452	0.00143029	0.0200703		ENSGALG00000014954	-1.16191	5.34028	35.8209	0.000343264	0.00481621
ENSGALG00000037828	3.79187	4.48084	71.7052	4.29e-05	0.000600739		ENSGALG00000016312	-1.83622	5.00537	25.0102	0.00184455	0.0258021		ENSGALG00000051981	7.72361	-0.909663	32.9334	0.00293672	0.0411453		ENSGALG00000017276	1.72593	4.5595	23.6238	0.00143414	0.0201058		ENSGALG00000034171	1.74452	5.48128	35.8122	0.000343539	0.00481621
ENSGALG00000037769	-3.78099	2.7674	71.7039	4.29e-05	0.000600739		ENSGALG00000049680	-8.65358	-0.224011	40.9956	0.00184588	0.0258021		ENSGALG00000040128	-1.24964	6.02712	21.0122	0.00293759	0.0411453		ENSGALG00000009840	-1.14743	5.17904	23.5892	0.00144042	0.0201576		ENSGALG00000039999	2.28649	2.4481	35.7511	0.000345486	0.00483059
ENSGALG00000015746	3.66718	5.30599	71.6738	4.3e-05	0.000601047		ENSGALG00000032419	-12.5206	3.52966	40.989	0.0018465	0.0258021		ENSGALG00000044970	7.11892	2.84453	21.0002	0.00294198	0.0411687		ENSGALG00000032148	-1.50883	8.68052	23.5823	0.00144168	0.0201576		ENSGALG00000000862	-1.04574	6.03784	35.7443	0.000345705	0.00483059
ENSGALG00000009107	4.5707	1.78289	71.5946	4.31e-05	0.000601897		ENSGALG00000008179	-2.32153	4.76662	24.9992	0.00184672	0.0258021		ENSGALG00000017195	-4.22473	5.92058	20.9678	0.00295381	0.0412398		ENSGALG00000054431	-5.51992	3.25416	23.5694	0.00144402	0.0201576		ENSGALG00000031553	-4.49521	3.11666	35.7423	0.000345767	0.00483059
ENSGALG00000039563	-1.29802	6.68889	71.5929	4.31e-05	0.000601897		ENSGALG00000014956	-2.68733	2.48336	24.9966	0.00184725	0.0258021		ENSGALG00000048075	8.7954	0.0609163	32.8337	0.00295514	0.0412398		ENSGALG00000037325	-0.931938	7.27941	23.567	0.00144445	0.0201576		ENSGALG00000008122	-0.963868	6.40003	35.7402	0.000345837	0.00483059
ENSGALG00000050001	-1.81987	6.04547	71.5815	4.31e-05	0.000601897		ENSGALG00000032161	3.29465	2.41536	24.9718	0.0018522	0.0258025		ENSGALG00000009739	-6.11867	3.46256	20.9561	0.00295808	0.0412398		ENSGALG00000015075	3.02454	3.26545	23.567	0.00144447	0.0201576		ENSGALG00000036680	-4.47636	1.57036	35.7256	0.000346305	0.00483268
ENSGALG00000050615	1.83478	5.50823	71.5675	4.32e-05	0.000601897		ENSGALG00000029424	-10.451	1.4871	40.9245	0.00185264	0.0258025		ENSGALG00000051809	8.97767	0.232812	32.7899	0.00296328	0.0412398		ENSGALG00000015599	8.82191	0.0826155	33.4822	0.00144922	0.0201972		ENSGALG00000039139	1.57533	6.11262	35.5648	0.000351511	0.00490083
ENSGALG00000031427	10.7559	1.82394	137.242	4.33e-05	0.000602545		ENSGALG00000008677	-1.71449	9.2572	24.9637	0.00185381	0.0258025		ENSGALG00000009241	1.7814	4.60512	20.9343	0.00296612	0.0412398		ENSGALG00000015084	2.90991	4.87632	23.5311	0.00145104	0.0201972		ENSGALG00000001449	2.13158	9.48908	35.5046	0.000353483	0.00491552
ENSGALG00000002470	2.1485	4.76412	71.4927	4.33e-05	0.00060295		ENSGALG00000001797	3.02788	6.39321	24.9624	0.00185407	0.0258025		ENSGALG00000048195	7.15416	-1.38854	32.7581	0.00296923	0.0412398		ENSGALG00000005914	0.975609	6.48727	23.5297	0.00145129	0.0201972		ENSGALG00000054079	-8.95668	0.104021	53.6689	0.00035353	0.00491552
ENSGALG00000012308	-2.19207	5.95858	71.3157	4.37e-05	0.000607535		ENSGALG00000024056	-2.03715	3.72426	24.9401	0.00185854	0.025841		ENSGALG00000015027	-1.52737	5.32378	20.9238	0.00296996	0.0412398		ENSGALG00000006192	6.16058	1.37778	23.5174	0.00145354	0.0202099		ENSGALG00000003558	-1.12311	7.14404	35.4952	0.000353792	0.00491552
ENSGALG00000026507	-1.56912	5.73229	71.2939	4.37e-05	0.000607615		ENSGALG00000018803	2.19488	4.30888	24.9287	0.00186083	0.0258492		ENSGALG00000046687	-8.60269	-0.124949	32.7508	0.00297059	0.0412398		ENSGALG00000034020	1.92889	4.40831	23.5042	0.00145598	0.0202224		ENSGALG00000009526	1.08309	5.51761	35.4933	0.000353858	0.00491552
ENSGALG00000010207	-2.34317	3.43486	71.2332	4.39e-05	0.000608017		ENSGALG00000039705	-2.30135	5.4995	24.9119	0.00186421	0.0258616		ENSGALG00000008704	3.24849	3.34579	20.9193	0.00297165	0.0412398		ENSGALG00000052100	6.25608	0.344458	23.4981	0.0014571	0.0202224		ENSGALG00000016485	1.32897	4.1239	35.455	0.000355122	0.00492084
ENSGALG00000004821	-1.56432	5.93105	71.2269	4.39e-05	0.000608017		ENSGALG00000002539	2.81024	3.91184	24.9071	0.00186518	0.0258616		ENSGALG00000034649	4.02629	3.10789	20.9116	0.00297448	0.0412398		ENSGALG00000041939	1.72838	5.37083	23.4821	0.00146005	0.0202449		ENSGALG00000028501	-1.37941	4.02443	35.4547	0.000355131	0.00492084
ENSGALG00000053584	-3.40925	4.13392	71.2232	4.39e-05	0.000608017		ENSGALG00000007350	1.12879	6.16796	24.8929	0.00186803	0.0258616		ENSGALG00000010074	-1.19079	5.21452	20.905	0.00297691	0.0412398		ENSGALG00000048817	9.18122	0.417794	33.3155	0.00146715	0.0203247		ENSGALG00000012849	-1.09689	5.97343	35.4508	0.000355261	0.00492084
ENSGALG00000050440	-8.07509	2.43108	71.1779	4.4e-05	0.000608786		ENSGALG00000037901	-6.58396	6.55627	24.8681	0.00187305	0.0258616		ENSGALG00000004170	-1.95664	6.82692	20.8821	0.00298541	0.04132		ENSGALG00000041361	-1.10385	6.09478	23.4331	0.00146914	0.0203338		ENSGALG00000008785	-1.84329	7.26407	35.4353	0.000355774	0.00492084
ENSGALG00000047664	3.91771	4.2532	71.1104	4.41e-05	0.000610212		ENSGALG00000009426	-2.12064	6.10529	24.8553	0.00187565	0.0258616		ENSGALG00000049587	-1.98504	3.95827	20.8516	0.00299677	0.0414395		ENSGALG00000047269	-1.1722	5.70779	23.4214	0.00147132	0.0203455		ENSGALG00000011867	1.3494	5.10152	35.4327	0.00035586	0.00492084
ENSGALG00000011560	-3.1307	2.17792	71.0553	4.42e-05	0.000610851		ENSGALG00000004645	1.19992	5.8161	24.8538	0.00187595	0.0258616		ENSGALG00000015831	1.16682	6.79406	20.8374	0.00300206	0.0414748		ENSGALG00000003265	-0.908446	6.02712	23.3615	0.00148257	0.0204823		ENSGALG00000000003	1.54534	3.14646	35.3665	0.000358066	0.00494684
ENSGALG00000005575	1.51909	8.40017	71.0509	4.43e-05	0.000610851		ENSGALG00000042181	2.27824	5.59046	24.8445	0.00187785	0.0258616		ENSGALG00000026692	1.15052	6.45759	20.8231	0.00300743	0.0414869		ENSGALG00000041577	6.19525	1.12796	23.3368	0.00148723	0.0205195		ENSGALG00000046504	-2.65048	2.57721	35.3448	0.000358791	0.00495236
ENSGALG00000048205	-2.92796	8.07016	71.0222	4.43e-05	0.000611142		ENSGALG00000052818	2.75783	7.47539	24.8384	0.00187909	0.0258616		ENSGALG00000029416	-6.75605	1.94693	20.8205	0.00300839	0.0414869		ENSGALG00000003717	-0.92859	7.374	23.3163	0.00149111	0.0205195		ENSGALG00000038593	2.52049	2.51096	35.3042	0.000360156	0.00496084
ENSGALG00000021301	2.9557	4.73872	70.9112	4.46e-05	0.000613865		ENSGALG00000004821	1.18171	5.93652	24.8383	0.00187911	0.0258616		ENSGALG00000025809	1.08399	5.31583	20.8061	0.00301378	0.0414897		ENSGALG00000003689	-2.37354	4.99521	23.3065	0.00149297	0.0205195		ENSGALG00000047682	2.90861	1.3278	35.3005	0.000360283	0.00496084
ENSGALG00000050403	-3.48379	6.05094	70.8289	4.47e-05	0.000615071		ENSGALG00000048869	-7.98725	2.76828	24.8356	0.00187966	0.0258616		ENSGALG00000015529	1.93446	7.94303	20.7677	0.00302829	0.0414897		ENSGALG00000000816	1.60169	3.47083	23.3065	0.00149298	0.0205195		ENSGALG00000015069	-1.43179	3.98854	35.289	0.000360668	0.00496084
ENSGALG00000031689	11.6212	2.67304	135.502	4.47e-05	0.000615071		ENSGALG00000051795	-8.92245	0.0255785	40.6238	0.00188167	0.0258616		ENSGALG00000046709	3.28869	2.16218	20.7595	0.00303136	0.0414897		ENSGALG00000039380	1.00549	5.49966	23.3051	0.00149324	0.0205195		ENSGALG00000005767	1.12909	6.59323	35.2878	0.000360711	0.00496084
ENSGALG00000005005	2.62968	4.53029	70.8144	4.48e-05	0.000615071		ENSGALG00000010581	1.21071	6.73405	24.8234	0.00188215	0.0258616		ENSGALG00000039756	2.2771	2.88165	20.7555	0.0030329	0.0414897		ENSGALG00000054735	8.03587	-0.623442	33.0684	0.00149426	0.0205195		ENSGALG00000032660	1.31265	6.30833	35.2318	0.000362608	0.00498242
ENSGALG00000005948	-1.7063	8.53756	70.7628	4.49e-05	0.00061595		ENSGALG00000043044	-6.28645	4.03899	24.7921	0.00188853	0.025913		ENSGALG00000050508	-4.48856	3.239	20.7552	0.00303301	0.0414897		ENSGALG00000053289	9.69468	0.903215	33.0557	0.00149568	0.0205195		ENSGALG00000013626	-1.49222	4.50849	35.2023	0.000363611	0.00499161
ENSGALG00000003085	6.4457	5.94093	70.7475	4.49e-05	0.00061595		ENSGALG00000050460	2.47042	1.7229	24.7884	0.0018893	0.025913		ENSGALG00000011642	1.35065	8.52877	20.7519	0.00303424	0.0414897		ENSGALG00000004554	-1.33597	7.31646	23.2808	0.00149788	0.0205195		ENSGALG00000037913	2.01954	4.86428	35.1929	0.000363934	0.00499161
ENSGALG00000045136	1.78129	5.14287	70.722	4.5e-05	0.000616154		ENSGALG00000036017	1.79533	6.84859	24.7563	0.0018959	0.0259801		ENSGALG00000005407	-1.15879	5.65243	20.7459	0.00303654	0.0414897		ENSGALG00000004205	-1.35242	8.15329	23.2765	0.0014987	0.0205195		ENSGALG00000002284	1.0545	6.17582	35.1779	0.000364445	0.00499411
ENSGALG00000036680	5.15641	2.38447	70.6237	4.52e-05	0.000618537		ENSGALG00000009158	-1.45293	6.37636	24.7413	0.00189897	0.0259988		ENSGALG00000022531	2.69581	3.35357	20.7438	0.00303734	0.0414897		ENSGALG00000016727	-0.980454	5.71322	23.2762	0.00149876	0.0205195		ENSGALG00000047461	-1.01718	5.94021	35.1598	0.000365064	0.00499809
ENSGALG00000002158	-1.29824	7.62948	70.5473	4.53e-05	0.000619881		ENSGALG00000042030	-8.3307	4.32157	24.6739	0.00191295	0.0261666		ENSGALG00000010179	2.06851	4.78991	20.7412	0.00303834	0.0414897		ENSGALG00000047714	-1.03614	5.79099	23.2586	0.00150213	0.0205472		ENSGALG00000028375	1.47062	3.78927	35.1376	0.000365825	0.005004
ENSGALG00000015721	6.5906	4.97946	70.5418	4.54e-05	0.000619881		ENSGALG00000003670	-5.88081	6.53701	24.6569	0.00191651	0.0261894		ENSGALG00000043139	-8.52639	-0.196083	32.3648	0.00304403	0.0414897		ENSGALG00000010741	2.4417	6.39712	23.2412	0.00150546	0.0205741		ENSGALG00000037289	-0.960068	5.84104	35.0127	0.000370149	0.00505589
ENSGALG00000051822	8.15159	3.77947	70.4081	4.57e-05	0.000623357		ENSGALG00000006352	-6.96932	1.77813	24.6394	0.00192015	0.0261894		ENSGALG00000008916	-1.97261	5.57401	20.7183	0.00304706	0.0414897		ENSGALG00000054959	8.36877	-0.330128	32.9459	0.00150797	0.0205899		ENSGALG00000029175	2.40733	2.67749	35.0088	0.000370284	0.00505589
ENSGALG00000043908	10.3813	1.46022	134.384	4.57e-05	0.000623894		ENSGALG00000000209	-10.8129	5.56236	24.6323	0.00192164	0.0261894		ENSGALG00000025948	3.44856	3.02869	20.7168	0.0030476	0.0414897		ENSGALG00000008525	-1.31237	6.06633	23.1877	0.00151578	0.0206781		ENSGALG00000009800	1.07003	5.38908	34.9706	0.000371619	0.00506957
ENSGALG00000016438	5.99549	3.47612	70.3534	4.58e-05	0.000623894		ENSGALG00000009855	1.80427	6.39894	24.6225	0.0019237	0.0261894		ENSGALG00000016605	1.50762	5.25271	20.7077	0.00305109	0.0414897		ENSGALG00000010180	-4.60533	3.64077	23.1614	0.0015209	0.0207274		ENSGALG00000011058	-2.89198	2.91784	34.9141	0.000373606	0.0050921
ENSGALG00000027980	10.599	1.67112	134.247	4.59e-05	0.000624531		ENSGALG00000006608	-6.90049	1.68452	24.6199	0.00192425	0.0261894		ENSGALG00000013872	1.19216	6.58116	20.7059	0.00305178	0.0414897		ENSGALG00000043034	-1.58512	5.52189	23.1551	0.00152213	0.0207274		ENSGALG00000040180	2.97596	4.07272	34.8911	0.000374421	0.00509863
ENSGALG00000002427	4.76418	2.74556	70.1891	4.61e-05	0.000627779		ENSGALG00000005969	-9.07038	3.83613	24.6125	0.00192581	0.0261894		ENSGALG00000008632	-4.24032	3.49178	20.7053	0.00305201	0.0414897		ENSGALG00000014998	2.21671	2.50794	23.1286	0.00152729	0.0207791		ENSGALG00000049069	-2.49501	2.85859	34.8211	0.000376907	0.00512181
ENSGALG00000026862	8.62606	7.02299	70.1654	4.62e-05	0.000627943		ENSGALG00000000542	1.18871	6.78287	24.6083	0.00192668	0.0261894		ENSGALG00000036683	1.76219	3.79598	20.6956	0.00305571	0.0414897		ENSGALG00000002913	-1.22029	4.90274	23.1088	0.00153118	0.0208058		ENSGALG00000029944	8.90319	0.034838	52.4038	0.000377018	0.00512181
ENSGALG00000017073	2.89927	4.07099	70.1356	4.63e-05	0.000628293		ENSGALG00000002118	-8.53062	4.41399	24.5614	0.00193658	0.026231		ENSGALG00000010333	1.15402	5.43927	20.6897	0.00305799	0.0414897		ENSGALG00000041706	-1.68298	5.70931	23.0868	0.00153552	0.0208058		ENSGALG00000013607	-2.15137	2.99556	34.8147	0.000377134	0.00512181
ENSGALG00000004946	-1.73865	10.318	70.0866	4.64e-05	0.000629233		ENSGALG00000033854	-12.4227	3.43242	40.0674	0.00193713	0.026231		ENSGALG00000038582	2.37755	6.6288	20.6845	0.00305996	0.0414897		ENSGALG00000035799	6.06845	2.06544	23.0831	0.00153625	0.0208058		ENSGALG00000005694	1.07358	6.58024	34.7999	0.000377662	0.0051244
ENSGALG00000000059	11.2897	2.34659	133.306	4.67e-05	0.00063344		ENSGALG00000018557	-9.27944	7.38547	24.5585	0.00193719	0.026231		ENSGALG00000037726	-2.14419	4.978	20.6832	0.00306047	0.0414897		ENSGALG00000027960	1.85978	3.54485	23.0819	0.00153647	0.0208058		ENSGALG00000012068	-8.86692	0.0207041	52.3253	0.000378544	0.00513178
ENSGALG00000032997	11.5336	2.58741	133.226	4.68e-05	0.000633885		ENSGALG00000039982	-7.24936	1.67015	24.5546	0.00193801	0.026231		ENSGALG00000014337	2.87368	1.52841	20.6639	0.00306788	0.0415321		ENSGALG00000005512	1.55961	4.32011	23.074	0.00153804	0.0208058		ENSGALG00000049426	1.63624	5.65066	34.7647	0.000378924	0.00513236
ENSGALG00000037678	11.2885	2.34548	133.116	4.69e-05	0.000634701		ENSGALG00000000419	1.30739	5.7905	24.548	0.00193941	0.026231		ENSGALG00000009943	1.92639	6.11789	20.656	0.00307092	0.0415321		ENSGALG00000013980	-2.21176	7.18188	23.072	0.00153843	0.0208058		ENSGALG00000051592	-3.50248	1.60663	34.7417	0.000379752	0.00513899
ENSGALG00000010073	-1.91715	9.14755	69.7256	4.72e-05	0.000638163		ENSGALG00000005651	1.70439	5.68413	24.5448	0.0019401	0.026231		ENSGALG00000039208	-2.53397	4.25292	20.6501	0.0030732	0.0415321		ENSGALG00000030879	-1.20094	8.76538	23.0699	0.00153884	0.0208058		ENSGALG00000027805	-3.80859	5.22258	34.7302	0.000380166	0.00513994
ENSGALG00000039450	-1.86478	6.66906	69.6539	4.74e-05	0.000639705		ENSGALG00000003973	2.30382	5.70902	24.5049	0.00194859	0.0263015		ENSGALG00000031119	2.42656	2.04951	20.6445	0.00307535	0.0415321		ENSGALG00000042067	-2.04546	3.35255	23.0552	0.00154175	0.0208135		ENSGALG00000013039	-1.19211	4.41579	34.721	0.000380498	0.00513994
ENSGALG00000008180	1.4634	6.60923	69.6402	4.74e-05	0.000639705		ENSGALG00000007186	-10.1637	1.20738	39.9522	0.00194892	0.0263015		ENSGALG00000052232	7.07012	-1.45945	32.1792	0.00308028	0.0415321		ENSGALG00000038175	-0.9663	4.95876	23.0532	0.00154215	0.0208135		ENSGALG00000006826	1.08803	4.85862	34.6772	0.000382083	0.00515676
ENSGALG00000039710	-2.42671	5.70815	69.4895	4.78e-05	0.000643887		ENSGALG00000005243	1.2268	5.69507	24.4959	0.00195051	0.0263015		ENSGALG00000004707	1.37505	7.88261	20.6308	0.00308066	0.0415321		ENSGALG00000043598	-1.24405	10.3564	23.0388	0.001545	0.0208335		ENSGALG00000027122	-1.43996	6.86886	34.6507	0.000383044	0.00516515
ENSGALG00000014336	1.38153	7.35265	69.471	4.78e-05	0.000643901		ENSGALG00000002363	1.84288	8.36901	24.4677	0.00195654	0.0263595		ENSGALG00000048643	8.62444	-0.0991519	32.1667	0.00308273	0.0415321		ENSGALG00000042325	-1.03529	5.25939	23.0115	0.00155044	0.0208702		ENSGALG00000041706	-1.48415	5.96902	34.6144	0.00038437	0.00517843
ENSGALG00000000215	-2.62821	6.74526	69.4511	4.78e-05	0.000643963		ENSGALG00000052448	1.44134	4.36022	24.439	0.00196271	0.0264192		ENSGALG00000005438	-2.2151	3.56422	20.6134	0.00308738	0.0415579		ENSGALG00000029260	2.36516	7.16375	23.0114	0.00155046	0.0208702		ENSGALG00000054939	-2.32884	3.31083	34.5736	0.000385866	0.00519399
ENSGALG00000054068	11.0712	2.13218	132.013	4.79e-05	0.00064413		ENSGALG00000001000	2.55714	10.6937	24.4176	0.00196733	0.0264219		ENSGALG00000010538	1.55056	6.17086	20.5917	0.00309582	0.0416347		ENSGALG00000000378	-1.59791	3.45223	22.9978	0.00155317	0.0208829		ENSGALG00000008182	1.38648	4.35895	34.5545	0.000386567	0.00519882
ENSGALG00000015377	-1.8594	8.09279	69.3948	4.8e-05	0.00064413		ENSGALG00000016391	-3.00412	3.47092	24.4152	0.00196784	0.0264219		ENSGALG00000014646	-1.74485	7.22119	20.5542	0.00311048	0.0417239		ENSGALG00000044995	8.26494	-0.423469	32.5437	0.00155416	0.0208829		ENSGALG00000045729	1.78466	11.4786	34.5095	0.00038823	0.00521657
ENSGALG00000015712	5.37065	4.72536	69.3919	4.8e-05	0.00064413		ENSGALG00000014203	-10.6293	1.66124	39.7664	0.00196813	0.0264219		ENSGALG00000049428	7.62546	-0.996026	32.0137	0.00311311	0.0417239		ENSGALG00000030759	-1.37474	8.60052	22.9716	0.00155843	0.0209218		ENSGALG00000032628	-5.83763	2.13206	34.4702	0.000389688	0.00523061
ENSGALG00000014804	-3.6181	7.96039	69.3431	4.81e-05	0.000644595		ENSGALG00000041814	-2.34892	4.54447	24.3787	0.00197576	0.0264325		ENSGALG00000034210	1.02767	6.38232	20.5455	0.00311387	0.0417239		ENSGALG00000040159	8.38649	-0.313859	32.4528	0.00156486	0.0209616		ENSGALG00000007955	-8.77681	-0.0602014	51.7507	0.000389964	0.00523061
ENSGALG00000007510	-2.24594	6.56028	69.3414	4.81e-05	0.000644595		ENSGALG00000017046	-11.1714	8.70152	24.3747	0.00197663	0.0264325		ENSGALG00000031301	-7.10787	2.0548	20.5451	0.00311402	0.0417239		ENSGALG00000008178	-5.97438	2.26238	22.9377	0.00156524	0.0209616		ENSGALG00000008272	1.04877	5.97064	34.4403	0.0003908	0.0052372
ENSGALG00000027785	-2.03229	5.39547	69.264	4.83e-05	0.000646488		ENSGALG00000026542	1.27656	4.8141	24.3739	0.00197679	0.0264325		ENSGALG00000030305	2.13137	5.00599	20.5347	0.00311812	0.0417239		ENSGALG00000045596	8.40303	-0.299568	32.4471	0.00156553	0.0209616		ENSGALG00000033974	9.55894	0.66153	51.6709	0.000391587	0.00524313
ENSGALG00000035935	-10.5394	1.58781	131.497	4.84e-05	0.000648115		ENSGALG00000012550	-5.32415	6.56519	24.3658	0.00197856	0.0264325		ENSGALG00000054454	8.34995	-0.351095	31.9735	0.00312116	0.0417239		ENSGALG00000046761	9.13514	0.373783	32.4138	0.00156948	0.0209797		ENSGALG00000003688	-1.10659	5.28548	34.3988	0.000392355	0.00524879
ENSGALG00000035814	5.1322	3.37068	69.1318	4.86e-05	0.000649577		ENSGALG00000037556	-9.21511	0.298872	39.6624	0.00197899	0.0264325		ENSGALG00000017104	1.39487	4.95082	20.5257	0.00312167	0.0417239		ENSGALG00000010870	1.5772	5.4504	22.9123	0.00157038	0.0209797		ENSGALG00000000998	1.16244	4.93706	34.3868	0.000392805	0.00525019
ENSGALG00000052075	-1.68587	6.22195	69.0475	4.88e-05	0.000651559		ENSGALG00000025881	-8.52113	-0.347828	39.659	0.00197935	0.0264325		ENSGALG00000050968	7.70392	-0.926652	31.9492	0.00312605	0.0417457		ENSGALG00000009056	-0.870338	6.92508	22.9091	0.00157103	0.0209797		ENSGALG00000038145	1.72502	8.871	34.3054	0.000395876	0.00528658
[truncated: 14,059 more rows]

## Sheet: Supplementary Table 5
Supplementary Table 5 The enriched Gene Ontology-Biological Process (GO-BP) terms of the DEGs
GroupID	Category	Term	Description	LogP	Log(q-value)	Genes	Symbols	InTerm_InList	Notion
[truncated: 160 more rows]

## Sheet: Supplementary Table 6
Supplementary Table 6 List of genes for each cluster
Cluster 1	Cluster 2	Cluster 3	Cluster 4
[truncated: 1,315 more rows]
